# Supplementary material for: Clinically translatable quantitative molecular photoacoustic imaging with liposome-encapsulated ICG J-aggregates
Source: Nat Commun. 2021 Sep 13;12:5410. doi: 10.1038/s41467-021-25452-3 (PMC8438038; doi:10.1038/s41467-021-25452-3)
Supplement: Supplementary file 4 — Source Data [file 41467_2021_25452_MOESM4_ESM.xlsx]

## Sheet: Figure 2b
Figure 2b
N	Size [nm]
1	54
2	66.5
1	79
3	84
2	90.44
1	94
6	98
1	105
2	110
3	116
4	125
2	127
4	135
1	142
3	147
3	153
4	165
3	170
2	174
1	181
2	185
2	193
1	198.5

## Sheet: Figure 2c
Figure 2c
Wavelength [nm]	PAtrace	ICG
250	0.161	0.184
252	0.16	0.184
254	0.16	0.182
256	0.16	0.182
258	0.158	0.178
260	0.157	0.176
262	0.155	0.172
264	0.152	0.168
266	0.148	0.16
268	0.145	0.156
270	0.141	0.146
272	0.135	0.14
274	0.129	0.132
276	0.122	0.124
278	0.115	0.12
280	0.11	0.112
282	0.106	0.108
284	0.102	0.106
286	0.098	0.102
288	0.095	0.098
290	0.092	0.094
292	0.09	0.092
294	0.088	0.09
296	0.086	0.084
298	0.084	0.084
300	0.083	0.08
302	0.08	0.08
304	0.079	0.078
306	0.077	0.076
308	0.076	0.074
310	0.075	0.074
312	0.074	0.072
314	0.073	0.07
316	0.072	0.07
318	0.071	0.07
320	0.071	0.07
322	0.07	0.068
324	0.069	0.068
326	0.068	0.066
328	0.066	0.066
330	0.065	0.066
332	0.062	0.064
334	0.06	0.062
336	0.058	0.06
338	0.056	0.058
340	0.054	0.058
342	0.053	0.058
344	0.052	0.056
346	0.052	0.056
348	0.051	0.058
350	0.052	0.056
352	0.053	0.056
354	0.053	0.056
356	0.053	0.058
358	0.054	0.06
360	0.055	0.058
362	0.055	0.06
364	0.056	0.06
366	0.057	0.062
368	0.058	0.062
370	0.059	0.062
372	0.06	0.062
374	0.061	0.064
376	0.061	0.062
378	0.062	0.064
380	0.062	0.064
382	0.061	0.064
384	0.061	0.066
386	0.061	0.068
388	0.061	0.066
390	0.061	0.066
392	0.06	0.068
394	0.06	0.068
396	0.059	0.07
398	0.059	0.07
400	0.058	0.07
402	0.057	0.072
404	0.058	0.074
406	0.056	0.074
408	0.056	0.076
410	0.056	0.078
412	0.056	0.078
414	0.056	0.082
416	0.055	0.082
418	0.055	0.082
420	0.056	0.08
422	0.055	0.08
424	0.056	0.078
426	0.055	0.076
428	0.054	0.072
430	0.053	0.07
432	0.053	0.068
434	0.052	0.064
436	0.051	0.062
438	0.051	0.06
440	0.05	0.058
442	0.049	0.056
444	0.048	0.054
446	0.047	0.052
448	0.046	0.05
450	0.045	0.048
452	0.045	0.048
454	0.044	0.044
456	0.044	0.046
458	0.044	0.046
460	0.043	0.044
462	0.043	0.044
464	0.043	0.042
466	0.042	0.042
468	0.043	0.042
470	0.041	0.04
472	0.041	0.04
474	0.04	0.038
476	0.038	0.04
478	0.037	0.038
480	0.036	0.038
482	0.034	0.036
484	0.033	0.036
486	0.032	0.034
488	0.032	0.034
490	0.031	0.032
492	0.031	0.034
494	0.03	0.034
496	0.029	0.034
498	0.029	0.034
500	0.029	0.034
502	0.029	0.034
504	0.029	0.034
506	0.028	0.032
508	0.029	0.034
510	0.028	0.034
512	0.027	0.034
514	0.028	0.034
516	0.027	0.032
518	0.027	0.032
520	0.027	0.032
522	0.028	0.032
524	0.027	0.032
526	0.027	0.032
528	0.027	0.032
530	0.027	0.032
532	0.027	0.032
534	0.027	0.032
536	0.027	0.032
538	0.028	0.032
540	0.028	0.032
542	0.028	0.034
544	0.028	0.034
546	0.028	0.034
548	0.028	0.034
550	0.028	0.036
552	0.029	0.036
554	0.029	0.038
556	0.028	0.038
558	0.029	0.038
560	0.03	0.038
562	0.03	0.04
564	0.03	0.04
566	0.03	0.044
568	0.031	0.042
570	0.031	0.044
572	0.032	0.046
574	0.032	0.046
576	0.032	0.048
578	0.033	0.048
580	0.034	0.048
582	0.034	0.052
584	0.034	0.052
586	0.035	0.056
588	0.036	0.054
590	0.037	0.058
592	0.037	0.058
594	0.037	0.062
596	0.038	0.062
598	0.038	0.064
600	0.039	0.066
602	0.039	0.068
604	0.041	0.07
606	0.041	0.072
608	0.043	0.074
610	0.043	0.076
612	0.043	0.078
614	0.044	0.08
616	0.045	0.082
618	0.046	0.086
620	0.047	0.088
622	0.049	0.09
624	0.049	0.094
626	0.05	0.098
628	0.051	0.1
630	0.052	0.104
632	0.054	0.108
634	0.055	0.112
636	0.057	0.116
638	0.058	0.118
640	0.058	0.124
642	0.059	0.128
644	0.06	0.13
646	0.062	0.134
648	0.063	0.138
650	0.066	0.142
652	0.067	0.148
654	0.068	0.15
656	0.069	0.156
658	0.071	0.16
660	0.072	0.166
662	0.074	0.17
664	0.076	0.174
666	0.077	0.178
668	0.079	0.184
670	0.081	0.19
672	0.083	0.196
674	0.084	0.202
676	0.086	0.208
678	0.088	0.216
680	0.09	0.222
682	0.092	0.228
684	0.094	0.236
686	0.096	0.244
688	0.098	0.252
690	0.1	0.26
692	0.103	0.27
694	0.104	0.278
696	0.107	0.284
698	0.11	0.294
700	0.111	0.302
702	0.114	0.31
704	0.116	0.318
706	0.118	0.326
708	0.121	0.332
710	0.123	0.338
712	0.126	0.344
714	0.129	0.352
716	0.132	0.354
718	0.135	0.36
720	0.138	0.36
722	0.142	0.364
724	0.146	0.368
726	0.149	0.368
728	0.154	0.37
730	0.158	0.372
732	0.163	0.372
734	0.168	0.374
736	0.174	0.376
738	0.181	0.378
740	0.188	0.38
742	0.196	0.384
744	0.203	0.39
746	0.211	0.398
748	0.22	0.404
750	0.227	0.412
752	0.236	0.422
754	0.243	0.432
756	0.25	0.444
758	0.257	0.456
760	0.263	0.47
762	0.27	0.486
764	0.274	0.496
766	0.279	0.512
768	0.283	0.524
770	0.287	0.538
772	0.291	0.552
774	0.294	0.562
776	0.297	0.576
778	0.301	0.584
780	0.303	0.592
782	0.306	0.6
784	0.307	0.604
786	0.31	0.608
788	0.311	0.608
790	0.312	0.608
792	0.314	0.604
794	0.315	0.598
796	0.317	0.586
798	0.319	0.576
800	0.321	0.56
802	0.323	0.542
804	0.327	0.52
806	0.329	0.498
808	0.333	0.474
810	0.337	0.448
812	0.34	0.424
814	0.344	0.394
816	0.346	0.366
818	0.348	0.338
820	0.35	0.308
822	0.351	0.28
824	0.351	0.266
826	0.352	0.238
828	0.353	0.218
830	0.356	0.2
832	0.36	0.178
834	0.365	0.16
836	0.37	0.148
838	0.38	0.13
840	0.392	0.116
842	0.404	0.106
844	0.42	0.094
846	0.438	0.082
848	0.458	0.076
850	0.481	0.068
852	0.508	0.06
854	0.537	0.054
856	0.569	0.05
858	0.605	0.046
860	0.644	0.04
862	0.689	0.036
864	0.735	0.032
866	0.787	0.03
868	0.844	0.026
870	0.905	0.024
872	0.969	0.022
874	1.041	0.02
876	1.121	0.02
878	1.222	0.016
880	1.324	0.016
882	1.372	0.016
884	1.434	0.016
886	1.53	0.014
888	1.6	0.012
890	1.647	0.012
892	1.654	0.012
894	1.616	0.01
896	1.557	0.01
898	1.417	0.01
900	1.211	0.01
902	0.938	0.008
904	0.784	0.008
906	0.683	0.008
908	0.51	0.008
910	0.384	0.008
912	0.293	0.008
914	0.216	0.006
916	0.186	0.008
918	0.166	0.008
920	0.131	0.006
922	0.108	0.008
924	0.09	0.006
926	0.077	0.008
928	0.065	0.008
930	0.057	0.008
932	0.049	0.006
934	0.042	0.006
936	0.038	0.004
938	0.033	0.006
940	0.03	0.006
942	0.027	0.006
944	0.024	0.006
946	0.022	0.006
948	0.02	0.006
950	0.017	0.006
952	0.016	0.008
954	0.014	0.006
956	0.013	0.006
958	0.011	0.006
960	0.01	0.006
962	0.009	0.008
964	0.008	0.006
966	0.008	0.006
968	0.006	0.006
970	0.006	0.006
972	0.006	0.006
974	0.005	0.006
976	0.004	0.006
978	0.004	0.006
980	0.005	0.006

## Sheet: Figure 2d-e
Figure 2d-e
Wavelength [nm]	OD = 25			OD = 12.5			OD = 6.25			OD = 3.1			OD = 1.6			OD = 0
680	1.15888	1.10261	1.19719	0.474734	0.344715	0.486907	0.278002	0.792691	0.23588	0.196712	0.22549	0.249161	0.149849	0.360792	0.144855	0.180322	0.190342	0.181147
685	1.17792	1.07988	1.1295	0.504057	0.359268	0.520672	0.263809	0.756039	0.231606	0.215461	0.258817	0.277843	0.156838	0.331433	0.153782	0.237357	0.21916	0.194855
690	1.38928	1.29536	1.35413	0.55958	0.406734	0.603098	0.284959	0.811318	0.259387	0.213825	0.254856	0.265198	0.187719	0.353996	0.180023	0.223045	0.21036	0.247292
695	1.417	1.32853	1.42186	0.547417	0.400195	0.587531	0.302375	0.790582	0.251563	0.215543	0.237694	0.253299	0.198547	0.35098	0.19636	0.196631	0.192695	0.214345
700	1.69433	1.56773	1.68811	0.624896	0.45714	0.689308	0.343726	0.880195	0.28015	0.242639	0.261843	0.281572	0.161488	0.359352	0.162772	0.161537	0.19271	0.158709
705	1.87563	1.78341	1.87158	0.683893	0.49055	0.750491	0.376274	0.953413	0.296456	0.264024	0.277825	0.287218	0.159079	0.357213	0.165214	0.166255	0.18629	0.17179
710	1.92971	1.86658	1.99428	0.696986	0.508376	0.773769	0.367245	0.898962	0.298348	0.279072	0.28191	0.290748	0.168167	0.337346	0.171875	0.166274	0.173214	0.189447
715	2.16178	2.08992	2.19901	0.757243	0.537661	0.833906	0.390148	0.927729	0.320985	0.311855	0.326917	0.333348	0.18704	0.363482	0.193163	0.173035	0.178877	0.193215
720	2.42697	2.28275	2.42271	0.857911	0.596467	0.931113	0.431407	0.952485	0.355929	0.328498	0.326518	0.335161	0.204249	0.369601	0.210353	0.177425	0.173602	0.21027
725	2.61521	2.45673	2.54784	0.973936	0.697193	1.07522	0.474926	1.0299	0.378887	0.331631	0.336889	0.33246	0.203462	0.36961	0.217406	0.160025	0.173598	0.204337
730	3.11325	2.91194	3.01673	1.16043	0.803368	1.23887	0.572284	1.12105	0.441052	0.384749	0.377509	0.365866	0.215927	0.373323	0.227696	0.161981	0.177632	0.216466
735	3.43297	3.16885	3.32106	1.24033	0.858245	1.32529	0.615947	1.1701	0.47434	0.403275	0.39416	0.38374	0.242531	0.40132	0.267398	0.152322	0.180713	0.175583
740	3.92755	3.63943	3.83689	1.44088	1.00608	1.56865	0.657823	1.18154	0.511355	0.43085	0.423731	0.383561	0.26307	0.402128	0.282671	0.163053	0.175133	0.163655
745	4.31988	4.03559	4.18245	1.5193	1.07128	1.6647	0.740817	1.25396	0.554743	0.48097	0.458012	0.435011	0.259806	0.406408	0.29494	0.156887	0.164257	0.162398
750	4.56136	4.27985	4.37599	1.67226	1.16865	1.77957	0.771102	1.25797	0.587099	0.511767	0.482285	0.444195	0.252867	0.384786	0.294372	0.156345	0.161589	0.202224
755	5.11292	4.80562	4.86156	1.82763	1.26301	1.96427	0.839268	1.28588	0.627603	0.534715	0.513282	0.452352	0.279123	0.405185	0.323572	0.152192	0.166871	0.179502
760	5.35296	5.09797	5.09776	1.99325	1.36843	2.11759	0.865327	1.26968	0.638242	0.585686	0.545378	0.493682	0.312756	0.438132	0.359766	0.175207	0.165749	0.205176
765	5.71357	5.33383	5.34722	2.07279	1.4357	2.26112	0.916524	1.28025	0.694209	0.613153	0.567945	0.509552	0.310914	0.423831	0.358983	0.168233	0.162456	0.164249
770	5.65361	5.45607	5.3397	2.05588	1.41463	2.22625	0.926298	1.23152	0.687974	0.611056	0.563276	0.508609	0.313761	0.422971	0.366436	0.171338	0.173639	0.171039
775	6.06864	5.8032	5.66647	2.24502	1.51877	2.41689	1.0069	1.3368	0.745841	0.634503	0.597132	0.531858	0.34133	0.43784	0.397128	0.172732	0.175994	0.18374
780	6.41373	5.98204	5.87903	2.26372	1.54067	2.40551	1.0034	1.28157	0.753791	0.673417	0.62511	0.547396	0.348446	0.431628	0.39488	0.180675	0.164874	0.196124
785	6.33364	5.95321	5.97511	2.25788	1.54871	2.40677	1.01127	1.29443	0.761642	0.666953	0.628021	0.555828	0.337019	0.429371	0.398477	0.19673	0.19273	0.188131
790	6.51136	6.03356	6.07497	2.35648	1.60671	2.5475	1.08116	1.37687	0.79852	0.697544	0.636372	0.565093	0.36885	0.455329	0.421497	0.198385	0.195012	0.201734
795	6.7847	6.44356	6.15286	2.39874	1.69553	2.67495	1.05326	1.36021	0.809197	0.698292	0.634675	0.579575	0.36377	0.439732	0.427034	0.174319	0.168708	0.178212
800	6.61015	6.28873	6.17429	2.43505	1.69929	2.66005	1.05924	1.34741	0.79901	0.721412	0.668215	0.586134	0.364494	0.439528	0.432154	0.179586	0.178863	0.171941
805	7.15105	6.77658	6.64967	2.55919	1.78595	2.80491	1.21435	1.52482	0.895237	0.752947	0.701792	0.623989	0.396791	0.467531	0.468944	0.19405	0.185931	0.215263
810	7.52327	7.29047	6.97322	2.82694	2.02776	3.10882	1.34517	1.62259	0.980206	0.840692	0.772351	0.684077	0.449258	0.490472	0.520661	0.195318	0.188188	0.212282
815	8.12525	7.61405	7.37892	3.06724	2.20509	3.38679	1.39976	1.71492	1.01475	0.905423	0.815864	0.700976	0.469721	0.536531	0.555407	0.195507	0.189174	0.214172
820	8.08584	7.67428	7.3211	3.03109	2.10451	3.25889	1.38526	1.63813	1.0151	0.874253	0.825296	0.683642	0.455694	0.498837	0.53867	0.185275	0.181099	0.236285
825	9.02208	8.28488	8.14408	3.28412	2.36527	3.64104	1.52867	1.88858	1.12608	1.00169	0.909665	0.783783	0.498338	0.553555	0.597679	0.215766	0.206001	0.220196
830	9.70763	9.2683	8.60734	3.49693	2.38993	3.81949	1.62285	1.91096	1.19136	1.05605	0.967212	0.821172	0.533524	0.576328	0.632292	0.176531	0.174282	0.220739
835	10.906	10.0632	9.47808	4.01863	2.80695	4.4016	1.82885	2.15282	1.32917	1.20141	1.08693	0.917997	0.603623	0.634398	0.711662	0.197546	0.198423	0.195154
840	12.0974	11.5999	10.6788	4.55692	3.14082	4.93121	2.0175	2.39833	1.48204	1.28498	1.18448	0.988308	0.681302	0.688736	0.787204	0.186451	0.188349	0.21101
845	13.9378	13.3672	12.2336	4.91113	3.47728	5.38307	2.32172	2.76696	1.71635	1.38477	1.30181	1.0571	0.734043	0.748185	0.878901	0.195362	0.195684	0.236208
850	15.1052	14.5045	13.1225	5.6008	4.03027	6.26828	2.52602	2.92126	1.87592	1.66748	1.49039	1.24196	0.84624	0.845928	1.00863	0.205361	0.192392	0.207684
855	17.6771	17.005	15.4401	6.22581	4.54555	6.94583	3.02635	3.49892	2.23365	1.96489	1.78712	1.45865	0.986614	0.93568	1.16246	0.217922	0.215471	0.245281
860	18.806	18.7782	16.41	6.79239	4.95337	7.70061	3.30104	3.67337	2.39188	2.05361	1.89656	1.56652	1.01271	0.949531	1.18797	0.225878	0.22934	0.226481
865	21.0351	20.9039	17.8462	7.81643	5.75009	8.7099	3.68333	4.30138	2.72458	2.30402	2.12572	1.71935	1.15043	1.11913	1.40576	0.201244	0.200626	0.231424
870	23.0716	22.7869	19.4432	9.17197	6.73573	10.3089	4.3348	4.92605	3.1558	2.60907	2.36181	1.95771	1.33043	1.2411	1.60056	0.230446	0.225438	0.232197
875	24.1051	23.9449	20.5336	9.66654	7.09716	10.7314	4.3914	5.00106	3.21315	2.69716	2.46723	2.02278	1.40528	1.3039	1.70341	0.243439	0.233679	0.255472
880	27.4572	26.7778	23.5429	10.6456	7.68084	11.9871	4.86286	5.46032	3.60502	2.90415	2.68218	2.17306	1.54541	1.47516	1.88855	0.285382	0.266965	0.341166
885	25.9193	26.1028	22.4183	9.66228	7.02768	10.8279	4.40553	5.0079	3.18654	2.69107	2.44519	2.06487	1.37447	1.30025	1.6484	0.295533	0.276234	0.341897
890	21.3345	20.9218	18.317	7.88986	5.58905	8.74672	3.64985	4.17549	2.67657	2.19561	1.98424	1.67766	1.10717	1.0867	1.33321	0.271463	0.249424	0.331019
895	15.2464	14.7652	13.5328	5.59643	4.03595	6.2339	2.48779	2.87249	1.83089	1.50819	1.34089	1.16182	0.736389	0.760662	0.885337	0.326628	0.295855	0.312351
900	9.45356	9.29034	8.44209	3.44454	2.43846	3.80458	1.51847	1.8082	1.13096	0.926383	0.857387	0.73906	0.507649	0.529384	0.551467	0.259552	0.263809	0.27353
905	6.11516	6.01492	5.49639	2.239	1.64674	2.52055	1.02021	1.27806	0.78067	0.621964	0.57302	0.526546	0.380376	0.441776	0.402641	0.30068	0.304104	0.295712
910	3.71739	3.83724	3.44197	1.38005	0.993023	1.5104	0.637203	0.851065	0.506029	0.435621	0.434598	0.435462	0.29921	0.38278	0.311152	0.293552	0.268626	0.305051
915	2.21816	2.18876	2.04903	0.82578	0.627968	0.892856	0.427942	0.61059	0.365008	0.312087	0.321115	0.330293	0.290986	0.377668	0.283024	0.34853	0.32723	0.286959
920	1.3142	1.3113	1.24927	0.562639	0.411932	0.60306	0.294376	0.459885	0.274631	0.266299	0.292246	0.323401	0.283893	0.35904	0.269323	0.287814	0.282145	0.280128
925	0.834546	0.862884	0.817671	0.37663	0.307518	0.380144	0.290328	0.426396	0.281748	0.238051	0.263752	0.304655	0.340896	0.406373	0.301536	0.302311	0.278066	0.299532
930	0.512901	0.545443	0.518928	0.313664	0.270081	0.302273	0.252583	0.386373	0.26324	0.230306	0.254662	0.294382	0.261359	0.3231	0.251058	0.32515	0.28416	0.326985
935	0.356695	0.375089	0.357092	0.270742	0.242207	0.242658	0.251438	0.367091	0.250249	0.243057	0.271973	0.304514	0.300881	0.367046	0.293031	0.310145	0.300629	0.303428
940	0.282385	0.310391	0.286357	0.260238	0.246393	0.227749	0.253963	0.352825	0.264665	0.225537	0.260796	0.292892	0.322678	0.367378	0.301362	0.31699	0.312549	0.357326
945	0.295745	0.331161	0.300777	0.286843	0.264067	0.255683	0.252825	0.366941	0.279489	0.239807	0.289907	0.301876	0.389665	0.412462	0.37747	0.357129	0.331188	0.352345
950	0.313404	0.330862	0.288459	0.286983	0.263719	0.24707	0.293392	0.400074	0.312639	0.264289	0.294808	0.319855	0.336341	0.375635	0.328903	0.359922	0.335213	0.379387
955	0.338452	0.351867	0.318	0.349455	0.328248	0.309979	0.255567	0.35973	0.269204	0.305235	0.33669	0.362173	0.339435	0.371774	0.297762	0.381728	0.356634	0.391643
960	0.321466	0.343894	0.297342	0.355699	0.326742	0.315582	0.314556	0.412177	0.336764	0.337153	0.356187	0.382303	0.413682	0.436013	0.383977	0.391391	0.365198	0.42279
965	0.356582	0.37091	0.350666	0.361418	0.326255	0.322695	0.36001	0.454817	0.381878	0.350141	0.37253	0.419258	0.410963	0.438186	0.381413	0.416358	0.376227	0.42047
970	0.3628	0.383685	0.360673	0.45743	0.398256	0.40143	0.393426	0.479399	0.396554	0.393911	0.433742	0.450946	0.471511	0.515455	0.45663	0.51573	0.484008	0.489645

## Sheet: Figure3c-e
Figure 3c-e
PAtrace Unmixing
Blood Only (50%)			Blood Only (70%)			Blood/PAtrace (50%/0.3 OD)			Blood/PAtrace (50%/0.9 OD)			Blood/PAtrace (70%/0.9 OD)
HHb	HbO2	PAtrace	HHb	HbO2	PAtrace	HHb	HbO2	PAtrace	HHb	HbO2	PAtrace	HHb	HbO2	PAtrace
88.3565	77.4341	14.7667	23.6358	93.177	13.3931	103.772	116.012	77.5385	42.4309	82.6314	608.913	41.5275	151.463	642.116
89.9537	77.7423	15.1293	22.4913	98.8565	11.0959	112.929	126.73	43.2278	40.1675	81.2646	613.382	42.012	152.931	671.871
87.6629	84.4418	13.731	22.8433	99.8643	9.15584	128.294	120.592	114.148	40.0091	86.0662	582.862	46.3921	147.903	670.296
87.7662	88.8163	9.55051	24.1399	99.4028	12.1067	134.75	124.141	113.559	38.6509	79.1538	636.296	47.2723	162.449	600.655
82.6799	89.1034	19.961	25.1632	101.699	10.9838	137.197	124.106	149.082	41.1042	90.0167	589.797	46.2634	160.272	623.704
89.8225	88.2566	26.8626				141.596	136.778	71.6581	44.6987	95.3137	545.41	47.0735	157.382	654.443
						142.326	134.965	101.595	45.8665	101.244	436.47	49.2886	141.196	651.451
						138.926	131.65	77.0692	41.7171	83.9383	528.68	43.6885	157.37	452.279
						131.463	126.154	62.9237	39.1836	65.5265	615.402	40.9564	147.171	520.068
						122.313	123.486	79.6901	37.4467	79.8198	545.679	43.0636	150.008	575.692
						134.071	126.882	58.6255	41.4438	84.3868	570.866	48.7329	163.533	517.208
						141.67	132.976	50.9027	39.5718	93.1105	521.804	46.2904	151.135	622.047
ICG Unmixing
Blood Only (50%)			Blood Only (70%)			Blood/ICG (50%/0.3 OD)			Blood/ICG (50%/0.9 OD)			Blood/ICG (70%/0.9 OD)
HHb	HbO2	ICG	HHb	HbO2	ICG	HHb	HbO2	ICG	HHb	HbO2	ICG	HHb	HbO2	ICG
86.186	71.8516	28.9794	21.9048	88.7249	23.1116	87.4765	49.5762	149.964	125.588	10.1008	411.288	89.6881	40.5573	300.383
87.9115	72.4897	27.2672	20.9507	94.8942	20.569	87.6648	60.1124	136.717	124.435	12.2951	431.744	89.1217	49.4079	303.237
85.4355	78.713	29.7387	21.4412	96.2583	18.7196	85.0709	64.2373	149.117	130.407	14.457	418.736	92.038	37.9913	321.903
85.9059	84.0317	24.8375	22.4987	95.1817	21.9125	86.6852	63.7846	153.131	127.557	14.9763	430.427	101.457	47.474	287.429
79.2847	80.3713	45.3301	23.6031	97.6861	20.8302	90.4323	66.4929	146.499	130.604	24.9545	426.633	99.3919	42.0223	338.025
86.0904	78.6576	49.8295				95.4466	67.1346	150.49	129.881	28.1321	415.252	100.67	63.3938	275.28
						96.829	72.2233	154.721	121.801	15.7373	400.727	98.855	59.5182	286.05
						100.823	70.8689	159.653	108.253	13.6939	400.949	57.0892	61.7034	320.198
						97.2901	76.6356	150.476	103.524	13.92	376.53	90.9221	42.3799	298.661
						93.8332	75.5036	136.784	105.99	13.461	387.998	92.9414	49.3451	304.131
						87.3769	77.0533	144.724	111.938	15.8483	405.05	98.3507	56.2144	316.909
						94.0001	76.8307	148.241	107.187	10.1685	412.421	103.199	48.8583	305.771

## Sheet: Figure4b
Figure 4b
Wavelength [nm]	PAtrace-SKOV3			PAtrace-A2780			SKOV3			A2780
930	0.1006	0.1034	0.117	0.0894	0.098	0.1194	0.083	0.0924	0.094	0.098	0.101	0.1052
910	0.1652	0.163	0.1708	0.1078	0.1192	0.1312	0.0948	0.0952	0.0964	0.103	0.1118	0.1048
900	0.3072	0.2916	0.2996	0.1364	0.1526	0.1594	0.1114	0.0982	0.097	0.1044	0.121	0.1082
890	0.5528	0.5146	0.5276	0.1978	0.2216	0.2268	0.1446	0.1072	0.1048	0.1208	0.1486	0.125
880	0.6784	0.6288	0.6532	0.2266	0.2518	0.2632	0.1458	0.1004	0.095	0.123	0.1444	0.1252
870	0.6822	0.6292	0.6504	0.2252	0.2452	0.2574	0.1324	0.0946	0.0886	0.1246	0.1352	0.122
830	0.42	0.4034	0.3908	0.156	0.1566	0.1816	0.0958	0.082	0.0846	0.1142	0.108	0.1048
780	0.3064	0.2938	0.289	0.1342	0.1224	0.1486	0.086	0.083	0.0906	0.129	0.1092	0.1084
730	0.183	0.1994	0.1804	0.0974	0.0876	0.116	0.0694	0.0746	0.085	0.1242	0.0998	0.1022
710	0.159	0.2188	0.1606	0.0918	0.2242	0.1116	0.0694	0.0748	0.0894	0.1312	0.2636	0.1086

## Sheet: Figure 6g
	Figure 6g
	Liver						Spleen						Tumor
	RG-16			FRα			RG-16			FRα			RG-16			FRα
Timepoint	M1	M2	M3	M1	M2	M3	M1	M2	M3	M1	M2	M3	M1	M2	M3	M1	M2	M3
Preinjection	58.5978	49.836	50.7542	48.7785	54.0757	56.3871	76.7856	70.5759	76.9149	71.4747	62.8829	60.4036	43.3667	67.4702	40.6157	70.274	53.0702	48.805
Postinjection	59.5753	55.445	56.6446	53.6934	56.3821	59.606	58.8859	65.2533	74.3789	61.0542	61.9127	65.6156	50.0783	77.1807	38.2942	68.9131	53.9058	47.971
30 min Post	58.092	56.145	55.4408	53.3671	55.9468	54.9683	64.5389	62.6314	76.6976	66.7788	67.7572	66.8231	50.6956	65.5118	41.2902	70.1365	60.5408	50.1087
60 min Post	56.3685	59.1888	51.8356	53.5228	54.2932	51.3133	62.7691	59.5932	75.3298	66.3309	64.5896	64.4398	49.3312	63.3101	44.3443	68.6278	58.4055	47.452

## Sheet: Figure 6h
	Figure 6h
	Liver						Spleen						Tumor
	RG-16			FRα			RG-16			FRα			RG-16			FRα
Timepoint	M1	M2	M3	M1	M2	M3	M1	M2	M3	M1	M2	M3	M1	M2	M3	M1	M2	M3
Preinjection	44.9567	75.3883	50.7802	28.4847	28.2398	69.3331	37.8298	58.0548	15.5753	22.1727	5.84383	102.759	5.14831	0.97632	1.35113	3.27186	1.79985	0.907794
Postinjection	56.361	63.0422	44.651	27.0672	25.558	70.1226	28.1299	56.2661	14.8501	17.8872	5.88407	84.2601	1.85363	0.2021	0.318965	5.0694	2.61432	6.35585
30 min Post	61.789	44.284	40.6774	25.3593	25.9544	65.2575	29.5113	61.8293	11.8068	16.4889	7.94247	82.3901	3.03583	2.69741	0.308505	3.10535	5.45235	5.09865
60 min Post

## Sheet: SF 3
Supplementary Figure 3
	4 C										37 C, 10% FBS												37 C, 100% FBS
Wavelength [nm]	0 Hr	1 Day			1 Week			1 Month			0 Hr			6 Hr			24 Hr			48 Hr			0 Hr			6 Hr			24 Hr			48 Hr
400	0.04	0.0366667	0.0396667	0.0386667	0.03	0.031	0.0326667	0.032	0.0386667	0.0396667	0.031	0.029	0.027	0.028	0.026	0.031	0.028	0.026	0.029	0.026	0.025	0.025	0.094	0.096	0.093	0.09	0.089	0.09	0.089	0.088	0.093	0.095	0.091	0.09
402	0.039	0.0353333	0.0383333	0.0376667	0.0293333	0.0306667	0.0323333	0.032	0.0383333	0.0396667	0.031	0.029	0.028	0.03	0.027	0.032	0.028	0.027	0.029	0.025	0.024	0.024	0.097	0.1	0.096	0.094	0.092	0.094	0.093	0.091	0.096	0.097	0.093	0.093
404	0.039	0.036	0.0386667	0.0376667	0.029	0.03	0.0316667	0.031	0.038	0.0386667	0.032	0.03	0.028	0.03	0.027	0.032	0.028	0.027	0.029	0.026	0.025	0.024	0.101	0.103	0.1	0.097	0.095	0.097	0.095	0.094	0.099	0.101	0.097	0.097
406	0.038	0.0353333	0.038	0.0366667	0.029	0.03	0.0313333	0.031	0.0376667	0.0386667	0.031	0.029	0.028	0.029	0.027	0.031	0.027	0.026	0.028	0.024	0.023	0.023	0.102	0.105	0.102	0.099	0.098	0.099	0.097	0.096	0.101	0.103	0.099	0.098
408	0.037	0.0346667	0.0373333	0.0363333	0.028	0.0286667	0.0303333	0.03	0.0363333	0.0376667	0.032	0.029	0.028	0.028	0.026	0.03	0.027	0.026	0.027	0.025	0.024	0.023	0.104	0.107	0.104	0.1	0.099	0.1	0.099	0.098	0.103	0.105	0.101	0.101
410	0.038	0.0343333	0.0366667	0.0353333	0.028	0.029	0.03	0.031	0.037	0.0376667	0.031	0.028	0.027	0.028	0.026	0.03	0.026	0.025	0.027	0.024	0.023	0.023	0.104	0.107	0.104	0.101	0.1	0.101	0.1	0.099	0.104	0.106	0.102	0.102
412	0.036	0.0336667	0.0356667	0.035	0.028	0.029	0.03	0.03	0.036	0.0366667	0.03	0.028	0.027	0.027	0.025	0.029	0.025	0.024	0.026	0.024	0.022	0.022	0.103	0.106	0.103	0.1	0.099	0.101	0.099	0.098	0.103	0.105	0.101	0.101
414	0.036	0.034	0.0356667	0.0346667	0.027	0.028	0.029	0.03	0.0353333	0.0363333	0.03	0.027	0.025	0.026	0.024	0.028	0.025	0.024	0.025	0.023	0.022	0.021	0.101	0.103	0.1	0.098	0.096	0.098	0.097	0.096	0.101	0.103	0.099	0.099
416	0.035	0.0336667	0.0356667	0.0343333	0.027	0.028	0.029	0.0296667	0.0353333	0.036	0.03	0.027	0.026	0.027	0.024	0.029	0.024	0.023	0.025	0.022	0.021	0.02	0.097	0.1	0.097	0.096	0.094	0.096	0.094	0.093	0.098	0.099	0.095	0.095
418	0.035	0.034	0.0356667	0.0343333	0.028	0.028	0.0296667	0.0296667	0.0353333	0.0356667	0.028	0.026	0.025	0.025	0.023	0.027	0.023	0.022	0.024	0.022	0.02	0.02	0.091	0.093	0.091	0.089	0.088	0.09	0.089	0.088	0.093	0.095	0.09	0.09
420	0.036	0.0336667	0.0356667	0.0343333	0.027	0.028	0.029	0.03	0.0353333	0.0356667	0.029	0.026	0.025	0.025	0.023	0.027	0.023	0.022	0.024	0.022	0.021	0.02	0.086	0.088	0.086	0.085	0.083	0.085	0.084	0.083	0.087	0.09	0.085	0.085
422	0.035	0.0333333	0.0346667	0.0333333	0.027	0.027	0.0286667	0.0293333	0.0343333	0.0353333	0.027	0.025	0.024	0.023	0.021	0.025	0.023	0.022	0.024	0.02	0.019	0.018	0.08	0.082	0.08	0.078	0.077	0.079	0.079	0.078	0.082	0.083	0.079	0.078
424	0.035	0.033	0.0346667	0.0333333	0.0276667	0.028	0.029	0.03	0.0353333	0.0356667	0.028	0.025	0.024	0.024	0.022	0.026	0.022	0.021	0.023	0.021	0.02	0.019	0.075	0.077	0.075	0.073	0.072	0.074	0.073	0.072	0.076	0.079	0.074	0.074
426	0.034	0.0323333	0.0343333	0.0326667	0.027	0.027	0.029	0.0296667	0.0346667	0.0356667	0.027	0.025	0.023	0.023	0.022	0.025	0.022	0.021	0.022	0.019	0.018	0.018	0.071	0.072	0.07	0.069	0.068	0.07	0.069	0.067	0.071	0.073	0.069	0.068
428	0.034	0.033	0.034	0.0333333	0.027	0.027	0.028	0.029	0.0343333	0.0346667	0.026	0.024	0.022	0.023	0.021	0.025	0.02	0.02	0.021	0.019	0.018	0.018	0.066	0.067	0.065	0.065	0.063	0.065	0.064	0.062	0.066	0.069	0.065	0.064
430	0.033	0.0323333	0.0336667	0.0323333	0.026	0.026	0.027	0.0286667	0.0333333	0.034	0.026	0.023	0.022	0.022	0.02	0.024	0.02	0.02	0.021	0.018	0.017	0.017	0.062	0.063	0.061	0.061	0.06	0.061	0.061	0.059	0.063	0.064	0.06	0.059
432	0.032	0.0306667	0.032	0.0303333	0.0256667	0.026	0.027	0.027	0.0313333	0.0326667	0.025	0.023	0.021	0.021	0.019	0.023	0.02	0.019	0.02	0.018	0.017	0.016	0.059	0.06	0.058	0.057	0.056	0.058	0.057	0.055	0.059	0.062	0.057	0.056
434	0.032	0.0306667	0.0316667	0.0303333	0.024	0.024	0.025	0.0266667	0.031	0.032	0.025	0.022	0.021	0.021	0.019	0.023	0.019	0.018	0.02	0.018	0.017	0.016	0.056	0.058	0.056	0.055	0.054	0.056	0.055	0.053	0.056	0.059	0.055	0.054
436	0.03	0.0293333	0.0306667	0.0293333	0.024	0.024	0.025	0.0253333	0.03	0.031	0.024	0.022	0.021	0.02	0.019	0.022	0.019	0.018	0.02	0.017	0.016	0.016	0.054	0.055	0.054	0.053	0.052	0.053	0.053	0.051	0.054	0.057	0.052	0.051
438	0.03	0.0283333	0.0296667	0.0283333	0.023	0.023	0.024	0.026	0.03	0.0313333	0.023	0.021	0.02	0.02	0.018	0.022	0.017	0.017	0.018	0.017	0.015	0.015	0.052	0.053	0.051	0.051	0.049	0.051	0.05	0.048	0.051	0.055	0.05	0.049
440	0.029	0.0283333	0.0296667	0.0283333	0.022	0.022	0.023	0.025	0.029	0.0303333	0.023	0.02	0.019	0.019	0.017	0.021	0.017	0.016	0.018	0.016	0.015	0.014	0.05	0.051	0.05	0.049	0.047	0.049	0.048	0.046	0.05	0.052	0.048	0.047
442	0.028	0.0273333	0.0283333	0.0273333	0.0216667	0.022	0.023	0.024	0.028	0.029	0.023	0.021	0.019	0.02	0.018	0.022	0.016	0.016	0.017	0.014	0.013	0.013	0.049	0.05	0.049	0.048	0.048	0.049	0.047	0.045	0.048	0.05	0.046	0.045
444	0.027	0.0253333	0.0266667	0.0256667	0.0203333	0.0206667	0.0216667	0.023	0.027	0.0283333	0.022	0.019	0.018	0.018	0.016	0.02	0.016	0.015	0.017	0.015	0.014	0.013	0.047	0.048	0.047	0.045	0.044	0.046	0.046	0.043	0.046	0.049	0.045	0.044
446	0.027	0.0253333	0.0266667	0.0256667	0.0196667	0.0196667	0.021	0.0216667	0.0256667	0.0266667	0.021	0.019	0.018	0.018	0.017	0.019	0.015	0.015	0.016	0.014	0.013	0.012	0.046	0.047	0.045	0.045	0.044	0.045	0.044	0.042	0.044	0.048	0.043	0.042
448	0.025	0.025	0.026	0.0246667	0.019	0.019	0.02	0.021	0.025	0.0266667	0.021	0.019	0.018	0.016	0.015	0.018	0.015	0.015	0.016	0.014	0.013	0.012	0.045	0.046	0.045	0.042	0.041	0.043	0.043	0.041	0.044	0.047	0.042	0.041
450	0.025	0.024	0.025	0.0243333	0.0183333	0.0183333	0.019	0.021	0.0246667	0.026	0.02	0.018	0.017	0.016	0.015	0.018	0.014	0.014	0.015	0.013	0.012	0.011	0.044	0.044	0.043	0.041	0.04	0.042	0.041	0.039	0.042	0.045	0.041	0.04
452	0.024	0.0233333	0.0243333	0.0233333	0.0173333	0.0176667	0.0186667	0.0196667	0.0236667	0.0246667	0.02	0.018	0.017	0.016	0.015	0.018	0.014	0.014	0.015	0.013	0.012	0.011	0.042	0.043	0.042	0.041	0.04	0.042	0.041	0.039	0.041	0.045	0.04	0.039
454	0.023	0.022	0.0226667	0.0223333	0.0176667	0.0183333	0.019	0.019	0.0236667	0.0243333	0.02	0.017	0.016	0.015	0.014	0.016	0.014	0.013	0.014	0.012	0.011	0.011	0.041	0.042	0.041	0.039	0.038	0.039	0.039	0.037	0.04	0.043	0.039	0.038
456	0.022	0.0213333	0.0223333	0.0213333	0.0163333	0.0166667	0.0176667	0.019	0.0226667	0.0236667	0.019	0.017	0.016	0.015	0.014	0.017	0.013	0.012	0.014	0.012	0.011	0.01	0.04	0.041	0.04	0.038	0.037	0.039	0.038	0.036	0.039	0.042	0.038	0.036
458	0.022	0.0213333	0.0226667	0.0216667	0.0173333	0.0173333	0.018	0.0186667	0.0226667	0.0233333	0.019	0.017	0.015	0.014	0.013	0.016	0.014	0.013	0.015	0.012	0.011	0.01	0.039	0.04	0.039	0.037	0.036	0.038	0.038	0.036	0.039	0.041	0.037	0.036
460	0.022	0.0213333	0.0216667	0.0213333	0.0166667	0.017	0.018	0.018	0.0216667	0.0236667	0.019	0.016	0.015	0.014	0.013	0.016	0.012	0.012	0.013	0.011	0.01	0.01	0.039	0.039	0.038	0.036	0.035	0.037	0.036	0.034	0.037	0.041	0.035	0.035
462	0.022	0.0213333	0.022	0.0213333	0.0166667	0.017	0.018	0.018	0.0216667	0.0233333	0.019	0.017	0.015	0.014	0.013	0.016	0.013	0.013	0.014	0.011	0.01	0.009	0.038	0.039	0.038	0.036	0.035	0.037	0.037	0.034	0.037	0.04	0.035	0.034
464	0.022	0.0213333	0.022	0.0216667	0.0163333	0.0166667	0.0173333	0.019	0.0223333	0.0236667	0.02	0.017	0.016	0.015	0.014	0.017	0.013	0.013	0.014	0.011	0.01	0.009	0.038	0.039	0.038	0.036	0.035	0.037	0.036	0.034	0.037	0.039	0.034	0.033
466	0.022	0.0206667	0.0216667	0.0206667	0.0163333	0.0163333	0.017	0.018	0.0216667	0.0226667	0.02	0.017	0.016	0.015	0.014	0.017	0.012	0.011	0.013	0.011	0.01	0.009	0.038	0.038	0.037	0.036	0.035	0.037	0.035	0.032	0.035	0.039	0.034	0.033
468	0.021	0.0203333	0.0213333	0.0206667	0.016	0.0163333	0.017	0.0173333	0.0206667	0.0223333	0.019	0.017	0.015	0.014	0.014	0.016	0.013	0.012	0.014	0.011	0.01	0.009	0.037	0.038	0.037	0.035	0.034	0.036	0.035	0.033	0.035	0.038	0.033	0.032
470	0.021	0.02	0.0206667	0.0196667	0.0156667	0.016	0.0163333	0.017	0.0206667	0.0216667	0.018	0.016	0.014	0.013	0.012	0.015	0.011	0.011	0.012	0.01	0.009	0.008	0.035	0.036	0.035	0.033	0.032	0.034	0.033	0.031	0.034	0.037	0.032	0.031
472	0.019	0.0193333	0.02	0.0193333	0.0143333	0.0146667	0.015	0.016	0.0193333	0.0206667	0.019	0.016	0.015	0.014	0.013	0.016	0.011	0.011	0.013	0.01	0.009	0.008	0.035	0.036	0.035	0.033	0.032	0.034	0.033	0.031	0.033	0.036	0.031	0.03
474	0.018	0.0183333	0.019	0.0176667	0.0133333	0.0136667	0.0143333	0.015	0.0183333	0.02	0.017	0.015	0.013	0.012	0.011	0.014	0.011	0.011	0.012	0.01	0.009	0.008	0.034	0.034	0.033	0.031	0.03	0.032	0.033	0.03	0.033	0.036	0.031	0.031
476	0.017	0.0166667	0.0173333	0.0166667	0.0123333	0.0123333	0.013	0.014	0.017	0.0186667	0.017	0.015	0.014	0.012	0.012	0.014	0.01	0.01	0.012	0.009	0.008	0.007	0.033	0.034	0.033	0.031	0.03	0.032	0.031	0.029	0.032	0.035	0.03	0.029
478	0.015	0.0156667	0.0166667	0.0156667	0.0116667	0.0116667	0.0123333	0.0136667	0.0166667	0.0186667	0.017	0.014	0.013	0.011	0.011	0.013	0.01	0.01	0.011	0.009	0.008	0.007	0.032	0.033	0.032	0.03	0.029	0.031	0.031	0.028	0.031	0.034	0.029	0.029
480	0.014	0.0143333	0.0146667	0.0143333	0.0103333	0.0103333	0.0106667	0.0113333	0.0143333	0.016	0.016	0.014	0.012	0.011	0.01	0.013	0.009	0.009	0.01	0.008	0.007	0.006	0.031	0.032	0.031	0.029	0.028	0.03	0.029	0.027	0.029	0.033	0.028	0.027
482	0.013	0.0136667	0.0146667	0.0136667	0.00866667	0.009	0.00933333	0.011	0.0136667	0.0153333	0.015	0.013	0.012	0.01	0.01	0.012	0.008	0.008	0.009	0.008	0.006	0.006	0.03	0.031	0.03	0.028	0.027	0.029	0.028	0.026	0.029	0.033	0.027	0.027
484	0.012	0.0133333	0.0133333	0.013	0.00866667	0.00933333	0.00933333	0.01	0.0126667	0.0146667	0.015	0.012	0.011	0.009	0.009	0.011	0.008	0.008	0.009	0.007	0.006	0.005	0.029	0.03	0.029	0.027	0.026	0.028	0.028	0.025	0.028	0.032	0.027	0.027
486	0.01	0.012	0.0123333	0.012	0.00666667	0.00733333	0.00733333	0.009	0.0116667	0.0136667	0.015	0.012	0.011	0.009	0.009	0.011	0.007	0.007	0.008	0.007	0.006	0.005	0.028	0.029	0.028	0.026	0.025	0.027	0.027	0.024	0.027	0.031	0.026	0.026
488	0.01	0.0113333	0.0116667	0.0113333	0.00733333	0.00766667	0.008	0.00866667	0.011	0.0126667	0.014	0.011	0.01	0.009	0.009	0.01	0.007	0.007	0.008	0.006	0.005	0.004	0.027	0.028	0.027	0.025	0.025	0.026	0.026	0.024	0.026	0.03	0.025	0.025
490	0.009	0.0106667	0.0113333	0.0106667	0.00633333	0.007	0.00733333	0.008	0.0103333	0.0123333	0.014	0.011	0.01	0.008	0.008	0.01	0.006	0.006	0.008	0.006	0.005	0.004	0.027	0.027	0.027	0.025	0.024	0.026	0.025	0.023	0.026	0.03	0.025	0.024
492	0.009	0.0103333	0.0106667	0.01	0.00633333	0.007	0.00666667	0.008	0.01	0.0116667	0.014	0.011	0.01	0.008	0.008	0.009	0.006	0.006	0.008	0.006	0.005	0.004	0.026	0.027	0.026	0.024	0.023	0.025	0.025	0.022	0.025	0.029	0.024	0.024
494	0.009	0.01	0.0103333	0.01	0.00566667	0.00633333	0.00633333	0.008	0.01	0.0116667	0.014	0.011	0.01	0.008	0.008	0.01	0.006	0.006	0.007	0.005	0.004	0.003	0.026	0.026	0.026	0.024	0.023	0.025	0.025	0.022	0.024	0.028	0.023	0.022
496	0.008	0.00933333	0.00966667	0.00933333	0.005	0.00533333	0.00533333	0.007	0.009	0.0113333	0.013	0.011	0.009	0.007	0.008	0.009	0.006	0.006	0.007	0.005	0.004	0.003	0.025	0.025	0.025	0.023	0.022	0.024	0.024	0.021	0.024	0.028	0.023	0.023
498	0.008	0.00966667	0.00966667	0.00966667	0.00533333	0.006	0.00566667	0.006	0.008	0.0103333	0.013	0.01	0.009	0.008	0.008	0.009	0.006	0.006	0.007	0.005	0.004	0.003	0.025	0.025	0.024	0.022	0.022	0.023	0.024	0.021	0.024	0.028	0.023	0.022
500	0.008	0.00833333	0.00866667	0.00833333	0.00533333	0.00533333	0.00566667	0.00633333	0.009	0.0106667	0.013	0.01	0.009	0.007	0.008	0.009	0.005	0.006	0.007	0.005	0.004	0.003	0.024	0.024	0.023	0.022	0.021	0.023	0.023	0.021	0.023	0.027	0.023	0.022
502	0.007	0.00933333	0.00966667	0.009	0.00433333	0.00433333	0.00433333	0.00666667	0.009	0.0106667	0.013	0.01	0.009	0.007	0.007	0.009	0.005	0.005	0.007	0.005	0.004	0.003	0.024	0.024	0.023	0.021	0.02	0.022	0.023	0.02	0.023	0.027	0.022	0.022
504	0.007	0.009	0.00866667	0.00866667	0.005	0.00533333	0.00533333	0.006	0.00833333	0.0106667	0.012	0.01	0.008	0.007	0.007	0.009	0.005	0.005	0.007	0.005	0.004	0.003	0.023	0.023	0.023	0.021	0.02	0.022	0.022	0.02	0.022	0.027	0.022	0.021
506	0.007	0.00866667	0.009	0.00866667	0.004	0.00433333	0.00433333	0.006	0.008	0.0103333	0.013	0.01	0.009	0.006	0.007	0.008	0.005	0.005	0.007	0.004	0.003	0.002	0.023	0.023	0.022	0.02	0.02	0.021	0.022	0.02	0.022	0.026	0.021	0.021
508	0.007	0.00833333	0.00866667	0.00833333	0.00366667	0.00433333	0.00433333	0.006	0.008	0.00966667	0.012	0.009	0.008	0.007	0.007	0.008	0.005	0.005	0.007	0.005	0.003	0.002	0.022	0.022	0.022	0.02	0.02	0.021	0.022	0.019	0.022	0.026	0.021	0.02
510	0.006	0.00833333	0.00866667	0.00833333	0.00333333	0.004	0.00366667	0.006	0.008	0.00966667	0.012	0.009	0.008	0.006	0.007	0.008	0.005	0.005	0.006	0.005	0.003	0.002	0.022	0.022	0.022	0.02	0.019	0.021	0.021	0.019	0.021	0.026	0.021	0.02
512	0.006	0.00733333	0.00766667	0.00766667	0.004	0.00433333	0.00433333	0.00533333	0.00733333	0.00966667	0.012	0.009	0.008	0.006	0.006	0.008	0.004	0.005	0.006	0.005	0.003	0.002	0.022	0.022	0.021	0.019	0.019	0.02	0.021	0.018	0.021	0.025	0.02	0.02
514	0.006	0.00833333	0.00833333	0.008	0.00333333	0.00333333	0.00333333	0.00533333	0.00733333	0.00966667	0.012	0.009	0.008	0.006	0.006	0.008	0.005	0.005	0.006	0.004	0.003	0.002	0.021	0.022	0.021	0.019	0.018	0.02	0.021	0.018	0.021	0.025	0.02	0.02
516	0.006	0.00766667	0.00766667	0.00766667	0.00266667	0.00333333	0.00333333	0.005	0.007	0.00866667	0.011	0.009	0.007	0.006	0.006	0.008	0.004	0.005	0.006	0.004	0.003	0.002	0.021	0.021	0.021	0.019	0.018	0.02	0.021	0.018	0.021	0.025	0.02	0.019
518	0.006	0.00733333	0.00766667	0.00733333	0.00266667	0.003	0.00333333	0.005	0.007	0.00866667	0.011	0.009	0.008	0.006	0.006	0.008	0.004	0.004	0.006	0.004	0.003	0.002	0.021	0.021	0.02	0.019	0.018	0.02	0.02	0.017	0.02	0.025	0.02	0.019
520	0.006	0.00733333	0.00766667	0.00733333	0.00333333	0.004	0.00366667	0.00433333	0.00666667	0.00866667	0.011	0.008	0.007	0.006	0.006	0.008	0.004	0.005	0.006	0.004	0.003	0.002	0.021	0.021	0.02	0.018	0.017	0.019	0.02	0.018	0.02	0.025	0.02	0.019
522	0.005	0.00733333	0.00733333	0.007	0.003	0.00333333	0.00333333	0.00433333	0.00633333	0.00866667	0.011	0.008	0.007	0.006	0.006	0.007	0.004	0.004	0.006	0.004	0.003	0.002	0.02	0.021	0.02	0.018	0.017	0.019	0.02	0.017	0.02	0.024	0.019	0.019
524	0.005	0.007	0.00733333	0.007	0.00233333	0.003	0.00266667	0.004	0.00633333	0.00833333	0.011	0.008	0.007	0.006	0.006	0.007	0.004	0.004	0.006	0.004	0.003	0.002	0.02	0.02	0.019	0.018	0.017	0.019	0.02	0.017	0.02	0.024	0.019	0.019
526	0.005	0.007	0.00733333	0.007	0.003	0.00333333	0.00333333	0.004	0.00633333	0.00866667	0.011	0.008	0.007	0.006	0.006	0.007	0.004	0.004	0.005	0.004	0.002	0.001	0.02	0.02	0.019	0.018	0.017	0.019	0.019	0.017	0.02	0.024	0.019	0.018
528	0.005	0.007	0.007	0.00666667	0.002	0.00233333	0.00233333	0.00433333	0.00633333	0.00833333	0.011	0.008	0.007	0.006	0.006	0.007	0.004	0.004	0.005	0.004	0.003	0.001	0.02	0.02	0.019	0.018	0.017	0.019	0.019	0.016	0.019	0.024	0.019	0.019
530	0.005	0.007	0.00666667	0.00666667	0.003	0.00333333	0.00333333	0.004	0.006	0.00866667	0.011	0.008	0.007	0.005	0.006	0.007	0.004	0.004	0.005	0.004	0.002	0.001	0.019	0.02	0.019	0.017	0.017	0.019	0.019	0.016	0.019	0.023	0.019	0.018
532	0.005	0.007	0.00733333	0.007	0.00233333	0.003	0.00266667	0.004	0.00633333	0.00833333	0.01	0.008	0.007	0.005	0.006	0.007	0.004	0.004	0.005	0.004	0.003	0.002	0.019	0.019	0.019	0.017	0.016	0.018	0.019	0.016	0.019	0.024	0.019	0.018
534	0.005	0.007	0.007	0.007	0.00333333	0.00366667	0.00366667	0.00433333	0.00633333	0.00866667	0.011	0.008	0.007	0.005	0.006	0.007	0.004	0.004	0.005	0.004	0.002	0.001	0.019	0.019	0.019	0.017	0.016	0.018	0.019	0.016	0.019	0.023	0.018	0.018
536	0.005	0.007	0.007	0.00666667	0.00233333	0.003	0.00266667	0.00433333	0.00633333	0.00866667	0.011	0.008	0.007	0.006	0.006	0.007	0.005	0.005	0.006	0.004	0.002	0.001	0.019	0.019	0.018	0.017	0.016	0.018	0.02	0.017	0.02	0.024	0.018	0.018
538	0.005	0.00733333	0.00733333	0.007	0.00233333	0.003	0.00266667	0.00433333	0.00633333	0.00866667	0.01	0.008	0.007	0.005	0.006	0.007	0.004	0.004	0.005	0.004	0.003	0.001	0.019	0.019	0.018	0.016	0.016	0.017	0.019	0.016	0.019	0.023	0.018	0.018
540	0.006	0.00733333	0.00766667	0.00733333	0.00233333	0.003	0.00266667	0.00433333	0.00633333	0.00833333	0.01	0.008	0.007	0.006	0.006	0.007	0.004	0.004	0.005	0.004	0.003	0.002	0.018	0.019	0.018	0.016	0.016	0.018	0.018	0.016	0.018	0.024	0.018	0.018
542	0.006	0.00733333	0.00766667	0.00733333	0.00333333	0.00433333	0.00433333	0.005	0.007	0.00866667	0.011	0.008	0.006	0.006	0.006	0.007	0.004	0.004	0.006	0.004	0.003	0.002	0.018	0.019	0.018	0.016	0.016	0.017	0.018	0.016	0.018	0.023	0.018	0.018
544	0.006	0.00733333	0.00766667	0.00733333	0.00266667	0.00333333	0.00333333	0.00466667	0.007	0.00866667	0.011	0.008	0.007	0.006	0.006	0.007	0.005	0.005	0.006	0.004	0.003	0.002	0.018	0.018	0.017	0.016	0.016	0.017	0.019	0.016	0.019	0.023	0.018	0.017
546	0.006	0.00733333	0.00766667	0.00733333	0.00366667	0.00433333	0.00433333	0.005	0.007	0.00966667	0.01	0.007	0.006	0.006	0.006	0.007	0.004	0.004	0.006	0.004	0.003	0.002	0.018	0.018	0.017	0.016	0.015	0.017	0.018	0.015	0.018	0.023	0.018	0.017
548	0.006	0.00733333	0.00766667	0.00766667	0.004	0.00433333	0.00433333	0.005	0.00733333	0.00966667	0.011	0.008	0.007	0.007	0.007	0.008	0.005	0.005	0.006	0.004	0.003	0.001	0.019	0.019	0.018	0.017	0.016	0.018	0.019	0.016	0.019	0.022	0.017	0.017
550	0.007	0.00833333	0.00866667	0.00833333	0.003	0.00366667	0.00366667	0.005	0.00766667	0.00966667	0.01	0.007	0.006	0.006	0.006	0.008	0.004	0.004	0.006	0.004	0.003	0.002	0.017	0.018	0.017	0.016	0.015	0.017	0.018	0.015	0.018	0.023	0.017	0.017
552	0.007	0.008	0.00833333	0.008	0.00333333	0.004	0.00366667	0.00566667	0.008	0.00966667	0.011	0.008	0.007	0.006	0.006	0.008	0.004	0.004	0.006	0.004	0.003	0.002	0.018	0.018	0.017	0.016	0.015	0.017	0.017	0.015	0.018	0.023	0.017	0.017
554	0.007	0.00833333	0.00866667	0.00833333	0.00333333	0.00433333	0.00433333	0.006	0.008	0.01	0.01	0.008	0.007	0.006	0.006	0.008	0.005	0.005	0.006	0.004	0.003	0.002	0.017	0.017	0.016	0.016	0.015	0.017	0.018	0.016	0.018	0.023	0.017	0.017
556	0.007	0.009	0.009	0.00866667	0.00366667	0.00433333	0.00433333	0.006	0.008	0.0106667	0.011	0.008	0.007	0.006	0.006	0.008	0.005	0.004	0.006	0.004	0.004	0.002	0.017	0.018	0.017	0.016	0.015	0.017	0.018	0.015	0.018	0.023	0.018	0.017
558	0.008	0.00866667	0.009	0.00866667	0.00466667	0.00533333	0.00533333	0.006	0.008	0.0106667	0.011	0.008	0.008	0.007	0.007	0.009	0.005	0.005	0.006	0.004	0.003	0.002	0.018	0.018	0.017	0.017	0.016	0.018	0.018	0.015	0.018	0.023	0.017	0.017
560	0.009	0.00866667	0.00966667	0.00933333	0.00366667	0.00433333	0.00466667	0.006	0.009	0.0106667	0.01	0.007	0.006	0.006	0.006	0.008	0.005	0.005	0.006	0.005	0.003	0.002	0.017	0.017	0.016	0.016	0.015	0.017	0.018	0.015	0.018	0.023	0.017	0.017
562	0.008	0.00933333	0.00966667	0.00966667	0.00433333	0.00533333	0.00466667	0.006	0.00866667	0.0106667	0.01	0.008	0.007	0.006	0.006	0.008	0.006	0.006	0.007	0.005	0.004	0.002	0.017	0.017	0.016	0.015	0.015	0.016	0.018	0.016	0.019	0.023	0.018	0.017
564	0.009	0.00933333	0.00966667	0.00966667	0.00533333	0.00633333	0.006	0.00666667	0.009	0.0106667	0.011	0.008	0.007	0.007	0.007	0.008	0.006	0.006	0.007	0.005	0.003	0.002	0.017	0.017	0.016	0.016	0.015	0.017	0.018	0.016	0.019	0.023	0.017	0.017
566	0.009	0.01	0.0106667	0.00966667	0.00566667	0.00633333	0.00633333	0.007	0.00966667	0.0116667	0.011	0.008	0.007	0.007	0.007	0.008	0.006	0.006	0.007	0.005	0.003	0.002	0.017	0.017	0.016	0.016	0.015	0.017	0.019	0.016	0.019	0.023	0.018	0.017
568	0.01	0.0103333	0.0106667	0.0106667	0.006	0.00666667	0.00666667	0.007	0.00966667	0.0116667	0.011	0.008	0.007	0.007	0.007	0.008	0.006	0.006	0.007	0.005	0.004	0.002	0.017	0.017	0.016	0.016	0.015	0.017	0.018	0.016	0.019	0.023	0.018	0.017
570	0.01	0.0103333	0.011	0.0106667	0.005	0.00633333	0.00633333	0.008	0.0103333	0.0123333	0.011	0.008	0.007	0.007	0.007	0.009	0.006	0.006	0.008	0.005	0.004	0.003	0.017	0.017	0.016	0.016	0.015	0.017	0.018	0.016	0.019	0.023	0.018	0.017
572	0.011	0.011	0.0116667	0.011	0.00566667	0.00633333	0.00666667	0.008	0.0106667	0.0123333	0.011	0.008	0.007	0.007	0.007	0.009	0.006	0.006	0.007	0.005	0.004	0.003	0.017	0.017	0.016	0.016	0.015	0.017	0.018	0.015	0.018	0.024	0.018	0.018
574	0.011	0.0113333	0.012	0.0116667	0.00566667	0.00666667	0.00666667	0.008	0.0113333	0.0133333	0.011	0.008	0.007	0.007	0.007	0.009	0.007	0.007	0.008	0.005	0.004	0.003	0.017	0.017	0.016	0.015	0.015	0.017	0.019	0.016	0.019	0.023	0.017	0.018
576	0.011	0.0113333	0.0123333	0.0116667	0.00633333	0.00733333	0.00733333	0.008	0.011	0.0136667	0.012	0.009	0.008	0.008	0.008	0.01	0.007	0.007	0.008	0.006	0.004	0.003	0.018	0.018	0.017	0.017	0.016	0.018	0.019	0.016	0.019	0.023	0.018	0.018
578	0.012	0.012	0.0126667	0.0126667	0.007	0.00766667	0.008	0.009	0.012	0.0136667	0.011	0.008	0.007	0.008	0.008	0.01	0.006	0.006	0.007	0.007	0.006	0.004	0.017	0.017	0.016	0.016	0.016	0.017	0.018	0.015	0.018	0.024	0.019	0.019
580	0.012	0.0123333	0.0133333	0.0126667	0.008	0.009	0.009	0.009	0.0123333	0.0143333	0.012	0.009	0.008	0.009	0.009	0.011	0.007	0.007	0.009	0.006	0.005	0.004	0.018	0.018	0.017	0.017	0.016	0.018	0.019	0.016	0.019	0.024	0.018	0.018
582	0.013	0.013	0.0136667	0.0133333	0.00733333	0.00833333	0.00866667	0.00933333	0.013	0.0143333	0.012	0.009	0.008	0.008	0.008	0.01	0.006	0.007	0.008	0.006	0.005	0.004	0.017	0.017	0.016	0.016	0.016	0.017	0.018	0.015	0.018	0.024	0.018	0.018
584	0.013	0.0133333	0.0143333	0.0136667	0.008	0.00933333	0.00933333	0.0103333	0.0136667	0.0156667	0.012	0.009	0.008	0.008	0.008	0.01	0.007	0.007	0.008	0.006	0.005	0.004	0.017	0.017	0.016	0.016	0.015	0.017	0.018	0.016	0.019	0.024	0.018	0.018
586	0.014	0.0136667	0.0146667	0.014	0.00833333	0.00933333	0.00966667	0.0103333	0.0136667	0.0156667	0.012	0.009	0.008	0.009	0.008	0.01	0.007	0.007	0.008	0.007	0.006	0.004	0.017	0.017	0.016	0.016	0.016	0.017	0.018	0.016	0.019	0.024	0.019	0.019
588	0.015	0.0143333	0.0153333	0.0146667	0.00866667	0.0103333	0.0103333	0.011	0.0143333	0.0163333	0.012	0.009	0.008	0.009	0.009	0.011	0.007	0.007	0.009	0.007	0.006	0.004	0.017	0.017	0.016	0.016	0.016	0.017	0.019	0.016	0.019	0.024	0.018	0.018
590	0.015	0.015	0.0156667	0.0156667	0.00966667	0.0106667	0.011	0.0113333	0.0153333	0.0166667	0.012	0.009	0.009	0.009	0.009	0.01	0.008	0.008	0.009	0.007	0.006	0.005	0.018	0.018	0.017	0.016	0.015	0.017	0.019	0.016	0.019	0.025	0.019	0.019
592	0.017	0.0153333	0.0166667	0.0156667	0.00966667	0.0113333	0.0113333	0.012	0.0156667	0.0176667	0.012	0.01	0.009	0.009	0.009	0.011	0.008	0.008	0.009	0.007	0.006	0.005	0.018	0.018	0.017	0.017	0.016	0.018	0.019	0.016	0.019	0.025	0.019	0.019
594	0.017	0.016	0.0176667	0.0166667	0.0106667	0.0116667	0.0123333	0.013	0.0166667	0.0183333	0.013	0.01	0.009	0.01	0.009	0.011	0.008	0.008	0.01	0.008	0.006	0.005	0.018	0.018	0.017	0.017	0.017	0.018	0.019	0.017	0.02	0.025	0.019	0.019
596	0.018	0.0166667	0.0176667	0.0176667	0.011	0.0123333	0.0126667	0.013	0.0173333	0.019	0.013	0.01	0.009	0.01	0.01	0.012	0.009	0.008	0.01	0.008	0.007	0.006	0.018	0.018	0.017	0.017	0.017	0.018	0.019	0.017	0.02	0.025	0.02	0.02
598	0.018	0.0173333	0.0186667	0.018	0.0126667	0.014	0.014	0.013	0.0173333	0.0186667	0.013	0.01	0.009	0.01	0.01	0.012	0.009	0.009	0.01	0.008	0.007	0.006	0.018	0.018	0.017	0.018	0.017	0.019	0.02	0.017	0.02	0.026	0.02	0.02
600	0.019	0.018	0.0193333	0.019	0.0126667	0.014	0.014	0.0146667	0.0186667	0.0206667	0.013	0.01	0.009	0.011	0.011	0.013	0.009	0.009	0.011	0.009	0.008	0.007	0.019	0.019	0.017	0.018	0.018	0.019	0.02	0.018	0.021	0.026	0.02	0.02
602	0.02	0.018	0.0193333	0.0186667	0.013	0.014	0.0146667	0.0153333	0.0193333	0.0216667	0.014	0.011	0.01	0.011	0.011	0.013	0.01	0.01	0.011	0.009	0.008	0.007	0.019	0.019	0.018	0.018	0.018	0.019	0.021	0.018	0.022	0.026	0.021	0.021
604	0.021	0.0196667	0.0213333	0.0206667	0.0136667	0.015	0.0153333	0.016	0.0206667	0.022	0.014	0.011	0.01	0.012	0.011	0.013	0.01	0.01	0.011	0.01	0.008	0.007	0.019	0.019	0.018	0.019	0.018	0.02	0.021	0.018	0.022	0.027	0.021	0.021
606	0.022	0.0203333	0.0216667	0.0213333	0.0153333	0.017	0.0173333	0.017	0.0206667	0.0226667	0.014	0.012	0.011	0.012	0.012	0.014	0.01	0.01	0.012	0.01	0.009	0.007	0.02	0.02	0.018	0.019	0.019	0.02	0.021	0.019	0.022	0.027	0.021	0.021
608	0.023	0.0203333	0.0216667	0.0213333	0.0146667	0.0163333	0.017	0.0173333	0.0216667	0.0233333	0.015	0.012	0.011	0.013	0.012	0.015	0.011	0.01	0.012	0.01	0.009	0.008	0.02	0.02	0.019	0.02	0.019	0.021	0.021	0.019	0.023	0.028	0.022	0.022
610	0.024	0.0206667	0.0226667	0.022	0.0156667	0.017	0.018	0.018	0.0226667	0.0246667	0.015	0.012	0.011	0.013	0.012	0.015	0.011	0.011	0.013	0.011	0.009	0.008	0.02	0.02	0.019	0.02	0.019	0.021	0.022	0.02	0.023	0.028	0.022	0.022
612	0.025	0.0216667	0.0236667	0.023	0.0166667	0.018	0.019	0.019	0.0236667	0.0256667	0.015	0.012	0.011	0.013	0.013	0.015	0.012	0.012	0.013	0.011	0.01	0.009	0.021	0.02	0.019	0.02	0.02	0.021	0.023	0.021	0.024	0.028	0.022	0.022
614	0.026	0.0226667	0.0246667	0.024	0.017	0.019	0.0196667	0.0196667	0.0246667	0.0263333	0.015	0.013	0.012	0.014	0.014	0.016	0.013	0.012	0.014	0.011	0.01	0.009	0.021	0.021	0.019	0.021	0.021	0.022	0.023	0.021	0.024	0.029	0.023	0.023
616	0.027	0.0233333	0.0253333	0.0246667	0.018	0.02	0.021	0.0206667	0.0256667	0.027	0.015	0.013	0.012	0.014	0.014	0.016	0.013	0.013	0.014	0.012	0.01	0.01	0.021	0.021	0.02	0.021	0.021	0.022	0.024	0.021	0.025	0.029	0.023	0.023
618	0.028	0.025	0.0273333	0.0266667	0.0186667	0.021	0.022	0.0203333	0.026	0.0273333	0.015	0.012	0.012	0.014	0.013	0.016	0.013	0.013	0.014	0.012	0.011	0.01	0.021	0.021	0.02	0.021	0.02	0.022	0.024	0.022	0.025	0.03	0.024	0.024
620	0.03	0.025	0.0276667	0.027	0.0196667	0.022	0.023	0.022	0.0276667	0.029	0.016	0.014	0.013	0.015	0.015	0.017	0.014	0.013	0.015	0.012	0.011	0.01	0.022	0.022	0.02	0.022	0.022	0.023	0.025	0.022	0.026	0.03	0.024	0.024
622	0.031	0.0266667	0.0296667	0.029	0.0216667	0.024	0.025	0.0226667	0.0286667	0.03	0.017	0.014	0.013	0.016	0.014	0.018	0.014	0.014	0.016	0.013	0.012	0.011	0.023	0.023	0.021	0.022	0.022	0.023	0.025	0.023	0.027	0.031	0.025	0.025
624	0.032	0.0273333	0.03	0.029	0.0216667	0.024	0.025	0.024	0.03	0.0313333	0.017	0.014	0.013	0.016	0.015	0.018	0.015	0.014	0.016	0.014	0.013	0.011	0.023	0.023	0.022	0.023	0.023	0.024	0.026	0.023	0.027	0.032	0.025	0.026
626	0.033	0.0293333	0.0323333	0.031	0.0226667	0.025	0.0256667	0.025	0.0313333	0.0326667	0.018	0.014	0.014	0.017	0.016	0.019	0.015	0.015	0.017	0.014	0.013	0.012	0.023	0.024	0.022	0.024	0.023	0.025	0.026	0.024	0.028	0.033	0.026	0.027
628	0.035	0.03	0.033	0.032	0.0243333	0.027	0.028	0.0256667	0.032	0.0336667	0.018	0.015	0.014	0.017	0.016	0.019	0.016	0.015	0.017	0.015	0.013	0.012	0.024	0.024	0.023	0.024	0.024	0.025	0.027	0.025	0.028	0.033	0.027	0.027
630	0.036	0.0303333	0.0333333	0.0326667	0.0246667	0.0276667	0.029	0.0266667	0.0333333	0.0346667	0.018	0.015	0.015	0.018	0.016	0.02	0.016	0.016	0.018	0.015	0.014	0.013	0.024	0.025	0.023	0.025	0.025	0.026	0.028	0.026	0.029	0.034	0.028	0.028
632	0.038	0.032	0.0353333	0.0346667	0.0256667	0.028	0.0293333	0.0276667	0.0343333	0.036	0.018	0.015	0.015	0.019	0.017	0.021	0.017	0.016	0.018	0.016	0.015	0.013	0.025	0.025	0.023	0.026	0.026	0.027	0.028	0.026	0.03	0.035	0.028	0.029
634	0.039	0.032	0.036	0.0346667	0.0266667	0.0296667	0.031	0.0283333	0.0363333	0.037	0.019	0.016	0.015	0.02	0.018	0.021	0.018	0.017	0.019	0.016	0.015	0.014	0.025	0.026	0.024	0.027	0.026	0.028	0.029	0.027	0.031	0.036	0.029	0.03
636	0.04	0.034	0.0376667	0.0366667	0.0276667	0.031	0.0323333	0.0293333	0.0373333	0.0386667	0.019	0.017	0.016	0.02	0.018	0.022	0.018	0.017	0.019	0.017	0.016	0.015	0.026	0.026	0.024	0.027	0.027	0.028	0.03	0.028	0.032	0.037	0.03	0.031
638	0.042	0.0356667	0.0393333	0.038	0.0286667	0.0316667	0.0336667	0.0296667	0.0373333	0.0386667	0.019	0.017	0.016	0.02	0.019	0.022	0.019	0.018	0.02	0.018	0.016	0.015	0.026	0.026	0.025	0.028	0.028	0.029	0.031	0.028	0.033	0.037	0.031	0.032
640	0.043	0.0363333	0.0403333	0.0396667	0.0296667	0.0333333	0.0346667	0.0313333	0.0396667	0.0406667	0.02	0.017	0.016	0.021	0.019	0.023	0.019	0.018	0.02	0.018	0.017	0.016	0.027	0.027	0.025	0.029	0.028	0.029	0.031	0.029	0.033	0.038	0.032	0.032
642	0.045	0.0373333	0.0413333	0.041	0.0306667	0.0343333	0.036	0.0326667	0.041	0.0426667	0.02	0.018	0.017	0.022	0.02	0.024	0.02	0.019	0.021	0.019	0.018	0.017	0.028	0.028	0.026	0.029	0.03	0.03	0.032	0.03	0.035	0.039	0.033	0.033
644	0.047	0.0386667	0.043	0.042	0.0316667	0.0356667	0.0376667	0.0336667	0.0423333	0.0436667	0.021	0.018	0.017	0.022	0.021	0.024	0.021	0.02	0.022	0.019	0.018	0.017	0.028	0.029	0.027	0.03	0.03	0.031	0.033	0.031	0.035	0.04	0.033	0.034
646	0.049	0.04	0.0446667	0.0433333	0.0326667	0.0366667	0.0386667	0.0336667	0.043	0.044	0.021	0.019	0.018	0.023	0.021	0.025	0.022	0.021	0.022	0.02	0.019	0.018	0.029	0.029	0.027	0.031	0.031	0.032	0.034	0.032	0.037	0.041	0.035	0.035
648	0.05	0.0406667	0.046	0.0446667	0.0336667	0.038	0.04	0.0356667	0.0453333	0.0466667	0.022	0.019	0.019	0.023	0.022	0.025	0.022	0.021	0.023	0.021	0.019	0.019	0.03	0.03	0.028	0.031	0.031	0.032	0.035	0.033	0.038	0.042	0.036	0.036
650	0.052	0.0426667	0.0476667	0.0466667	0.0353333	0.0396667	0.0416667	0.0366667	0.047	0.048	0.022	0.02	0.019	0.025	0.023	0.026	0.023	0.022	0.024	0.021	0.02	0.019	0.03	0.031	0.029	0.033	0.033	0.034	0.036	0.034	0.038	0.043	0.036	0.037
652	0.054	0.0436667	0.0493333	0.0486667	0.0366667	0.041	0.0436667	0.038	0.0483333	0.0496667	0.023	0.021	0.02	0.025	0.023	0.027	0.024	0.023	0.024	0.022	0.021	0.02	0.031	0.032	0.029	0.033	0.034	0.034	0.037	0.035	0.04	0.044	0.037	0.038
654	0.056	0.044	0.05	0.049	0.038	0.043	0.045	0.0383333	0.0486667	0.0503333	0.023	0.021	0.02	0.026	0.024	0.028	0.024	0.023	0.025	0.023	0.022	0.021	0.032	0.032	0.03	0.034	0.034	0.035	0.038	0.036	0.041	0.046	0.039	0.039
656	0.058	0.0456667	0.052	0.0506667	0.0386667	0.044	0.046	0.0406667	0.0516667	0.0526667	0.023	0.02	0.019	0.026	0.023	0.028	0.025	0.024	0.026	0.023	0.022	0.021	0.031	0.032	0.03	0.034	0.035	0.035	0.039	0.037	0.042	0.047	0.04	0.04
658	0.061	0.047	0.0533333	0.0523333	0.0403333	0.0453333	0.048	0.0416667	0.0533333	0.0546667	0.024	0.022	0.021	0.027	0.025	0.029	0.026	0.025	0.027	0.024	0.023	0.022	0.033	0.034	0.032	0.036	0.036	0.037	0.04	0.038	0.043	0.048	0.041	0.042
660	0.062	0.0483333	0.0553333	0.0536667	0.0416667	0.047	0.05	0.043	0.055	0.0563333	0.025	0.023	0.022	0.028	0.026	0.03	0.027	0.026	0.027	0.025	0.023	0.022	0.034	0.034	0.032	0.037	0.037	0.038	0.041	0.039	0.044	0.048	0.041	0.042
662	0.065	0.0506667	0.0573333	0.0556667	0.0426667	0.0483333	0.0513333	0.0436667	0.056	0.0573333	0.025	0.022	0.021	0.028	0.026	0.03	0.028	0.026	0.028	0.026	0.025	0.024	0.034	0.034	0.032	0.037	0.037	0.038	0.042	0.04	0.045	0.05	0.043	0.044
664	0.066	0.0516667	0.0593333	0.0576667	0.0443333	0.05	0.0533333	0.046	0.059	0.06	0.025	0.023	0.022	0.029	0.026	0.031	0.029	0.027	0.029	0.026	0.025	0.024	0.035	0.035	0.033	0.038	0.038	0.039	0.043	0.041	0.046	0.051	0.044	0.045
666	0.07	0.0526667	0.0606667	0.0596667	0.0456667	0.0516667	0.055	0.0466667	0.0603333	0.0613333	0.026	0.024	0.023	0.03	0.027	0.032	0.029	0.028	0.03	0.027	0.026	0.024	0.035	0.036	0.034	0.039	0.039	0.04	0.044	0.042	0.048	0.052	0.045	0.046
668	0.072	0.0546667	0.063	0.0613333	0.047	0.0533333	0.057	0.0486667	0.0623333	0.064	0.027	0.025	0.024	0.031	0.029	0.034	0.03	0.029	0.031	0.028	0.027	0.026	0.037	0.038	0.036	0.041	0.042	0.042	0.045	0.044	0.049	0.054	0.046	0.047
670	0.075	0.057	0.0653333	0.064	0.0483333	0.0553333	0.059	0.0496667	0.064	0.0653333	0.028	0.026	0.025	0.032	0.029	0.035	0.031	0.03	0.032	0.028	0.027	0.026	0.038	0.039	0.036	0.042	0.043	0.043	0.047	0.045	0.05	0.054	0.047	0.048
672	0.077	0.0583333	0.067	0.0656667	0.0503333	0.057	0.061	0.0506667	0.0656667	0.067	0.028	0.026	0.025	0.033	0.03	0.035	0.032	0.031	0.033	0.03	0.029	0.028	0.039	0.039	0.037	0.043	0.044	0.044	0.048	0.047	0.051	0.056	0.049	0.05
674	0.08	0.0596667	0.069	0.067	0.0513333	0.0586667	0.0626667	0.0523333	0.0676667	0.0693333	0.028	0.026	0.025	0.033	0.03	0.035	0.033	0.031	0.033	0.03	0.029	0.028	0.039	0.04	0.037	0.043	0.044	0.044	0.049	0.048	0.053	0.057	0.05	0.051
676	0.083	0.0613333	0.0713333	0.0693333	0.053	0.0606667	0.065	0.054	0.07	0.0713333	0.029	0.027	0.026	0.034	0.031	0.037	0.034	0.032	0.034	0.031	0.03	0.029	0.04	0.04	0.038	0.045	0.045	0.045	0.051	0.049	0.054	0.059	0.052	0.053
678	0.086	0.0633333	0.0736667	0.0716667	0.0543333	0.0623333	0.0666667	0.056	0.0723333	0.0736667	0.03	0.029	0.028	0.036	0.033	0.038	0.035	0.033	0.035	0.032	0.031	0.03	0.042	0.042	0.04	0.047	0.047	0.048	0.052	0.05	0.055	0.061	0.053	0.055
680	0.089	0.0653333	0.076	0.074	0.056	0.0643333	0.0686667	0.0576667	0.0746667	0.0756667	0.03	0.028	0.027	0.036	0.032	0.038	0.036	0.034	0.036	0.032	0.031	0.03	0.042	0.043	0.04	0.047	0.048	0.048	0.053	0.052	0.057	0.062	0.054	0.055
682	0.092	0.0673333	0.0776667	0.076	0.058	0.0663333	0.0716667	0.059	0.0763333	0.0783333	0.032	0.03	0.029	0.038	0.034	0.041	0.036	0.034	0.037	0.034	0.033	0.032	0.044	0.045	0.042	0.049	0.05	0.05	0.054	0.053	0.058	0.064	0.057	0.058
684	0.095	0.0693333	0.08	0.0786667	0.0596667	0.0683333	0.0736667	0.061	0.0786667	0.0803333	0.033	0.031	0.03	0.039	0.035	0.042	0.038	0.036	0.038	0.035	0.034	0.033	0.045	0.046	0.043	0.051	0.051	0.052	0.057	0.055	0.061	0.066	0.058	0.06
686	0.097	0.071	0.0826667	0.0806667	0.0613333	0.071	0.0763333	0.0633333	0.082	0.0836667	0.033	0.031	0.03	0.04	0.035	0.042	0.039	0.037	0.039	0.036	0.034	0.033	0.045	0.046	0.044	0.052	0.052	0.052	0.058	0.056	0.062	0.067	0.06	0.061
688	0.1	0.0733333	0.0853333	0.0836667	0.0633333	0.0726667	0.0783333	0.0643333	0.084	0.0853333	0.033	0.031	0.031	0.041	0.036	0.043	0.041	0.039	0.041	0.037	0.037	0.035	0.046	0.047	0.045	0.053	0.054	0.054	0.061	0.059	0.065	0.07	0.063	0.064
690	0.104	0.0753333	0.088	0.0863333	0.065	0.0746667	0.0806667	0.066	0.0863333	0.0876667	0.034	0.032	0.031	0.042	0.037	0.044	0.042	0.04	0.042	0.039	0.037	0.037	0.048	0.049	0.046	0.055	0.056	0.056	0.063	0.061	0.067	0.072	0.064	0.066
692	0.107	0.0773333	0.0903333	0.0886667	0.0673333	0.0776667	0.0836667	0.068	0.089	0.0903333	0.036	0.034	0.033	0.044	0.039	0.047	0.043	0.041	0.043	0.039	0.038	0.037	0.05	0.051	0.048	0.058	0.059	0.059	0.065	0.063	0.069	0.074	0.066	0.068
694	0.111	0.0793333	0.093	0.0916667	0.069	0.0796667	0.086	0.0703333	0.092	0.0936667	0.036	0.034	0.033	0.045	0.04	0.047	0.044	0.042	0.044	0.04	0.039	0.038	0.05	0.052	0.049	0.059	0.059	0.059	0.066	0.065	0.071	0.076	0.068	0.07
696	0.114	0.0823333	0.0966667	0.0946667	0.0713333	0.082	0.0883333	0.073	0.0946667	0.0963333	0.037	0.035	0.034	0.046	0.041	0.049	0.046	0.043	0.046	0.042	0.041	0.04	0.052	0.053	0.05	0.061	0.062	0.062	0.068	0.067	0.074	0.079	0.071	0.073
698	0.118	0.085	0.0996667	0.0983333	0.0733333	0.0843333	0.0913333	0.075	0.098	0.0993333	0.038	0.036	0.035	0.048	0.043	0.05	0.047	0.045	0.047	0.043	0.042	0.041	0.054	0.055	0.052	0.063	0.064	0.064	0.071	0.07	0.076	0.082	0.073	0.075
700	0.121	0.0873333	0.101667	0.100333	0.0743333	0.086	0.0933333	0.077	0.100333	0.102333	0.04	0.038	0.037	0.05	0.044	0.052	0.049	0.046	0.048	0.045	0.044	0.043	0.056	0.057	0.054	0.065	0.066	0.066	0.073	0.072	0.079	0.084	0.076	0.078
702	0.125	0.0893333	0.104667	0.103	0.0766667	0.0886667	0.0963333	0.0793333	0.103333	0.105333	0.04	0.039	0.038	0.051	0.046	0.054	0.05	0.048	0.05	0.046	0.045	0.044	0.057	0.059	0.056	0.068	0.069	0.068	0.076	0.075	0.082	0.087	0.079	0.081
704	0.129	0.0913333	0.107667	0.106	0.0786667	0.0913333	0.099	0.0816667	0.106333	0.108333	0.042	0.04	0.039	0.053	0.047	0.055	0.052	0.049	0.052	0.048	0.047	0.046	0.059	0.06	0.057	0.07	0.071	0.07	0.078	0.077	0.085	0.09	0.082	0.084
706	0.132	0.0953333	0.112	0.11	0.0816667	0.0943333	0.102	0.083	0.109	0.110333	0.043	0.041	0.04	0.055	0.049	0.057	0.053	0.05	0.053	0.049	0.048	0.048	0.061	0.062	0.059	0.072	0.073	0.073	0.08	0.079	0.087	0.092	0.084	0.086
708	0.136	0.0973333	0.114333	0.112333	0.0836667	0.0973333	0.105333	0.0856667	0.112667	0.114	0.043	0.042	0.04	0.057	0.05	0.059	0.055	0.052	0.055	0.051	0.05	0.049	0.062	0.063	0.061	0.075	0.076	0.075	0.083	0.082	0.089	0.095	0.087	0.089
710	0.139	0.1	0.117333	0.116	0.086	0.0993333	0.107667	0.0886667	0.115667	0.117667	0.044	0.043	0.041	0.058	0.051	0.06	0.057	0.054	0.056	0.053	0.052	0.051	0.064	0.065	0.062	0.076	0.077	0.077	0.086	0.085	0.093	0.099	0.09	0.092
712	0.144	0.103	0.121	0.119333	0.088	0.102	0.110333	0.0913333	0.118667	0.120333	0.046	0.044	0.043	0.06	0.053	0.062	0.059	0.056	0.059	0.053	0.053	0.052	0.066	0.067	0.065	0.079	0.08	0.08	0.088	0.088	0.096	0.1	0.092	0.094
714	0.147	0.106333	0.124333	0.123333	0.0913333	0.105	0.114333	0.0926667	0.121667	0.123333	0.047	0.045	0.044	0.062	0.055	0.065	0.061	0.058	0.06	0.056	0.055	0.054	0.068	0.07	0.066	0.082	0.083	0.082	0.091	0.09	0.098	0.104	0.095	0.098
716	0.151	0.108	0.126667	0.125333	0.0936667	0.108333	0.117333	0.096	0.125333	0.126333	0.048	0.047	0.046	0.064	0.057	0.067	0.063	0.059	0.062	0.058	0.057	0.056	0.07	0.072	0.068	0.084	0.085	0.084	0.093	0.093	0.1	0.107	0.098	0.1
718	0.154	0.111667	0.131333	0.129333	0.0963333	0.110667	0.12	0.0986667	0.128333	0.129667	0.049	0.047	0.046	0.065	0.057	0.068	0.065	0.062	0.064	0.059	0.058	0.057	0.071	0.073	0.069	0.085	0.087	0.086	0.096	0.096	0.104	0.109	0.1	0.102
720	0.158	0.115	0.135	0.133	0.0986667	0.113667	0.122333	0.101667	0.132333	0.133333	0.051	0.049	0.048	0.068	0.06	0.07	0.067	0.063	0.066	0.061	0.06	0.059	0.074	0.076	0.072	0.089	0.09	0.089	0.098	0.098	0.105	0.111	0.102	0.104
722	0.161	0.117667	0.138333	0.136667	0.102333	0.117	0.126333	0.104667	0.135667	0.136333	0.051	0.05	0.049	0.069	0.061	0.071	0.069	0.065	0.068	0.063	0.062	0.061	0.075	0.077	0.073	0.09	0.091	0.09	0.1	0.1	0.108	0.114	0.105	0.107
724	0.165	0.121667	0.142333	0.140333	0.104667	0.119667	0.129	0.108333	0.139667	0.140667	0.053	0.052	0.051	0.071	0.063	0.074	0.07	0.066	0.069	0.064	0.063	0.063	0.077	0.079	0.075	0.092	0.094	0.092	0.102	0.102	0.11	0.116	0.106	0.108
726	0.169	0.124667	0.145333	0.143333	0.108667	0.124	0.133333	0.111333	0.144	0.144333	0.055	0.054	0.053	0.073	0.065	0.076	0.072	0.069	0.072	0.066	0.065	0.064	0.08	0.082	0.078	0.095	0.096	0.095	0.104	0.104	0.113	0.117	0.108	0.11
728	0.173	0.129	0.15	0.148	0.111333	0.126667	0.136	0.114667	0.147333	0.148333	0.056	0.055	0.054	0.075	0.067	0.078	0.074	0.07	0.073	0.068	0.067	0.066	0.082	0.084	0.08	0.097	0.098	0.097	0.106	0.106	0.114	0.119	0.11	0.112
730	0.177	0.132667	0.154	0.151667	0.115333	0.130333	0.14	0.118333	0.151667	0.152	0.058	0.057	0.055	0.077	0.068	0.08	0.076	0.072	0.075	0.07	0.07	0.069	0.083	0.085	0.082	0.098	0.1	0.098	0.108	0.108	0.116	0.122	0.113	0.115
732	0.182	0.136667	0.158333	0.155667	0.120333	0.135667	0.145	0.122333	0.156333	0.156333	0.059	0.058	0.057	0.079	0.069	0.082	0.079	0.075	0.078	0.072	0.071	0.071	0.085	0.087	0.083	0.1	0.102	0.1	0.11	0.11	0.119	0.123	0.114	0.116
734	0.188	0.142333	0.164	0.161	0.124333	0.139333	0.149	0.127333	0.161667	0.161333	0.061	0.06	0.059	0.081	0.072	0.084	0.081	0.076	0.08	0.074	0.073	0.073	0.088	0.09	0.086	0.102	0.104	0.103	0.111	0.111	0.12	0.125	0.115	0.118
736	0.193	0.146667	0.168333	0.165	0.129333	0.144333	0.154	0.132	0.166667	0.166	0.064	0.063	0.062	0.084	0.074	0.087	0.084	0.079	0.083	0.077	0.076	0.076	0.091	0.093	0.089	0.105	0.107	0.105	0.114	0.114	0.123	0.127	0.117	0.12
738	0.199	0.151667	0.174	0.17	0.134333	0.149333	0.159	0.138333	0.173333	0.172	0.067	0.066	0.065	0.087	0.077	0.09	0.087	0.081	0.085	0.078	0.078	0.077	0.094	0.097	0.092	0.108	0.11	0.108	0.115	0.116	0.125	0.128	0.119	0.121
740	0.205	0.159	0.180667	0.176667	0.140333	0.155333	0.165	0.143	0.178333	0.176667	0.068	0.068	0.066	0.09	0.079	0.093	0.09	0.084	0.088	0.081	0.081	0.08	0.096	0.099	0.094	0.11	0.112	0.11	0.118	0.118	0.127	0.13	0.121	0.123
742	0.212	0.164667	0.186333	0.182333	0.146667	0.161	0.170667	0.149	0.185333	0.183333	0.071	0.07	0.069	0.093	0.082	0.096	0.092	0.086	0.09	0.084	0.084	0.083	0.1	0.102	0.097	0.113	0.115	0.113	0.12	0.12	0.129	0.133	0.123	0.126
744	0.22	0.171333	0.193333	0.188333	0.152667	0.167	0.176667	0.156	0.192333	0.189667	0.074	0.073	0.072	0.096	0.085	0.1	0.096	0.09	0.094	0.088	0.087	0.087	0.103	0.105	0.1	0.116	0.118	0.116	0.123	0.123	0.133	0.136	0.126	0.129
746	0.227	0.178333	0.200333	0.195	0.159	0.173333	0.183333	0.163	0.199667	0.196333	0.077	0.076	0.075	0.099	0.088	0.103	0.1	0.094	0.098	0.091	0.091	0.09	0.106	0.109	0.103	0.119	0.121	0.119	0.126	0.126	0.136	0.139	0.129	0.132
748	0.236	0.186333	0.208	0.202	0.167667	0.181	0.191333	0.169667	0.207	0.203333	0.081	0.08	0.079	0.104	0.092	0.108	0.104	0.097	0.101	0.094	0.094	0.093	0.111	0.113	0.108	0.123	0.126	0.123	0.129	0.13	0.139	0.142	0.131	0.134
750	0.243	0.193333	0.215	0.209	0.175	0.188	0.198333	0.176667	0.214	0.210333	0.083	0.082	0.081	0.107	0.094	0.111	0.107	0.101	0.105	0.097	0.097	0.097	0.114	0.117	0.111	0.127	0.129	0.126	0.132	0.133	0.143	0.145	0.135	0.137
752	0.252	0.200333	0.222	0.215333	0.181333	0.194	0.204333	0.184	0.222333	0.217667	0.086	0.086	0.085	0.111	0.098	0.115	0.111	0.104	0.108	0.101	0.101	0.101	0.118	0.121	0.114	0.13	0.133	0.13	0.135	0.136	0.146	0.149	0.138	0.141
754	0.26	0.208	0.23	0.222667	0.187667	0.2	0.211333	0.190667	0.229	0.224333	0.089	0.088	0.088	0.115	0.102	0.119	0.115	0.108	0.112	0.105	0.104	0.104	0.121	0.124	0.118	0.135	0.137	0.134	0.14	0.141	0.151	0.152	0.142	0.145
756	0.268	0.214667	0.236667	0.229	0.194667	0.206667	0.217667	0.198	0.237	0.231333	0.092	0.092	0.091	0.12	0.106	0.124	0.119	0.112	0.116	0.108	0.108	0.108	0.126	0.129	0.122	0.14	0.143	0.14	0.144	0.145	0.155	0.157	0.146	0.149
758	0.275	0.221	0.243	0.235667	0.200667	0.212667	0.224	0.203333	0.242667	0.237	0.094	0.094	0.093	0.123	0.109	0.127	0.123	0.116	0.12	0.111	0.111	0.111	0.129	0.132	0.125	0.143	0.146	0.143	0.148	0.15	0.16	0.161	0.15	0.153
760	0.282	0.227667	0.249667	0.241667	0.206667	0.218667	0.23	0.209333	0.249333	0.243333	0.097	0.097	0.096	0.127	0.112	0.131	0.127	0.119	0.124	0.115	0.115	0.115	0.133	0.136	0.129	0.148	0.151	0.147	0.153	0.154	0.165	0.166	0.155	0.158
762	0.29	0.233667	0.256	0.248333	0.213	0.224333	0.236333	0.215333	0.255667	0.249667	0.1	0.1	0.1	0.132	0.116	0.136	0.131	0.123	0.128	0.118	0.118	0.118	0.138	0.141	0.133	0.154	0.157	0.153	0.158	0.16	0.171	0.171	0.16	0.163
764	0.296	0.238667	0.261	0.253	0.217	0.228667	0.240667	0.219667	0.261	0.254667	0.102	0.101	0.101	0.135	0.119	0.139	0.135	0.127	0.131	0.122	0.122	0.122	0.141	0.144	0.136	0.157	0.16	0.157	0.163	0.165	0.176	0.177	0.166	0.168
766	0.302	0.243667	0.266333	0.258333	0.222	0.233667	0.245667	0.224667	0.266667	0.259667	0.104	0.104	0.103	0.139	0.122	0.143	0.138	0.129	0.134	0.126	0.126	0.126	0.144	0.148	0.139	0.162	0.165	0.161	0.167	0.169	0.181	0.182	0.171	0.174
768	0.308	0.247667	0.270667	0.263	0.226	0.237667	0.25	0.228667	0.271	0.264	0.107	0.107	0.106	0.143	0.126	0.147	0.143	0.133	0.138	0.129	0.129	0.129	0.149	0.153	0.144	0.168	0.171	0.167	0.173	0.175	0.187	0.188	0.177	0.18
770	0.313	0.252667	0.275333	0.267667	0.230333	0.242667	0.255	0.232333	0.275333	0.268333	0.108	0.108	0.107	0.146	0.128	0.151	0.146	0.137	0.142	0.133	0.133	0.133	0.152	0.156	0.147	0.172	0.176	0.171	0.179	0.181	0.193	0.194	0.182	0.186
772	0.318	0.256	0.28	0.272333	0.233667	0.245667	0.259	0.236	0.279667	0.272667	0.11	0.11	0.11	0.151	0.133	0.156	0.151	0.141	0.146	0.136	0.137	0.136	0.157	0.161	0.151	0.178	0.182	0.178	0.184	0.187	0.199	0.2	0.188	0.192
774	0.322	0.259667	0.283667	0.276333	0.237333	0.250333	0.263	0.24	0.284667	0.277333	0.112	0.113	0.112	0.155	0.136	0.159	0.154	0.144	0.149	0.14	0.14	0.14	0.161	0.165	0.155	0.183	0.187	0.183	0.189	0.192	0.204	0.206	0.195	0.198
776	0.327	0.263667	0.288333	0.281667	0.24	0.253333	0.266	0.243	0.288667	0.281	0.114	0.114	0.114	0.158	0.139	0.163	0.158	0.148	0.154	0.143	0.143	0.143	0.165	0.168	0.158	0.189	0.192	0.187	0.196	0.198	0.211	0.212	0.2	0.204
778	0.331	0.266667	0.292	0.285333	0.242333	0.255667	0.269	0.245667	0.292	0.284	0.115	0.115	0.115	0.162	0.142	0.167	0.162	0.152	0.157	0.147	0.147	0.147	0.168	0.172	0.161	0.194	0.197	0.192	0.201	0.204	0.217	0.219	0.207	0.211
780	0.334	0.269333	0.295	0.289	0.244667	0.258	0.271667	0.248333	0.295	0.286667	0.116	0.117	0.117	0.165	0.145	0.17	0.165	0.154	0.16	0.149	0.15	0.15	0.172	0.176	0.165	0.198	0.202	0.197	0.206	0.209	0.222	0.224	0.211	0.215
782	0.336	0.271667	0.297333	0.291667	0.247	0.261	0.274667	0.250333	0.298	0.289667	0.118	0.118	0.118	0.168	0.148	0.173	0.169	0.157	0.163	0.153	0.153	0.153	0.176	0.18	0.168	0.203	0.206	0.202	0.211	0.214	0.228	0.229	0.217	0.221
784	0.338	0.273667	0.3	0.295	0.249	0.263667	0.276667	0.252333	0.299667	0.292	0.12	0.12	0.12	0.173	0.151	0.177	0.173	0.161	0.167	0.155	0.156	0.156	0.18	0.184	0.172	0.209	0.212	0.207	0.217	0.22	0.234	0.234	0.222	0.226
786	0.34	0.275333	0.302	0.297333	0.250667	0.265	0.278667	0.253333	0.301667	0.293333	0.121	0.121	0.121	0.175	0.154	0.18	0.175	0.163	0.17	0.159	0.159	0.159	0.183	0.187	0.175	0.212	0.217	0.212	0.221	0.224	0.238	0.24	0.227	0.231
788	0.341	0.276	0.303333	0.299	0.251333	0.266333	0.279333	0.254667	0.303333	0.295	0.122	0.122	0.122	0.177	0.155	0.182	0.178	0.166	0.172	0.16	0.161	0.161	0.186	0.19	0.178	0.216	0.22	0.214	0.225	0.228	0.242	0.243	0.23	0.235
790	0.341	0.277667	0.305333	0.301333	0.252	0.267333	0.280333	0.256333	0.305	0.297	0.122	0.123	0.123	0.179	0.157	0.184	0.179	0.167	0.173	0.162	0.163	0.162	0.188	0.193	0.18	0.219	0.223	0.217	0.227	0.231	0.245	0.246	0.234	0.238
792	0.341	0.278	0.306	0.302667	0.252667	0.267667	0.280667	0.257	0.306	0.297667	0.123	0.124	0.124	0.18	0.158	0.186	0.18	0.168	0.174	0.163	0.164	0.164	0.191	0.194	0.182	0.221	0.225	0.22	0.229	0.233	0.247	0.249	0.236	0.24
794	0.34	0.279	0.307	0.304	0.253667	0.268333	0.281667	0.257333	0.307	0.298	0.124	0.124	0.124	0.181	0.159	0.186	0.182	0.17	0.176	0.164	0.164	0.164	0.192	0.197	0.184	0.223	0.227	0.221	0.232	0.236	0.25	0.25	0.237	0.242
796	0.34	0.279333	0.307667	0.304667	0.253667	0.269333	0.281667	0.258	0.307667	0.298333	0.124	0.125	0.125	0.182	0.159	0.187	0.182	0.17	0.176	0.164	0.165	0.165	0.194	0.198	0.185	0.224	0.228	0.223	0.232	0.236	0.25	0.251	0.239	0.243
798	0.339	0.28	0.308333	0.306	0.255667	0.270333	0.282667	0.259667	0.309667	0.3	0.124	0.125	0.126	0.182	0.16	0.187	0.182	0.17	0.177	0.166	0.166	0.166	0.195	0.199	0.186	0.225	0.229	0.223	0.232	0.236	0.25	0.252	0.239	0.244
800	0.339	0.281333	0.309667	0.307	0.255667	0.271333	0.282667	0.26	0.309667	0.3	0.126	0.127	0.127	0.184	0.162	0.189	0.183	0.171	0.177	0.166	0.166	0.166	0.197	0.201	0.188	0.226	0.231	0.225	0.232	0.236	0.25	0.252	0.239	0.243
802	0.34	0.282667	0.311	0.308333	0.257667	0.272333	0.284333	0.262333	0.312333	0.302	0.127	0.128	0.128	0.183	0.161	0.188	0.183	0.171	0.177	0.166	0.166	0.166	0.198	0.201	0.189	0.225	0.23	0.224	0.232	0.236	0.25	0.251	0.238	0.242
804	0.341	0.284667	0.312667	0.309333	0.259333	0.274333	0.285667	0.264333	0.314	0.303667	0.127	0.128	0.128	0.183	0.162	0.189	0.183	0.171	0.177	0.165	0.166	0.166	0.198	0.202	0.189	0.225	0.23	0.223	0.23	0.234	0.248	0.248	0.235	0.24
806	0.341	0.286667	0.315333	0.311667	0.262667	0.277333	0.288333	0.266667	0.316	0.305333	0.128	0.129	0.129	0.183	0.161	0.188	0.183	0.171	0.177	0.165	0.165	0.165	0.198	0.202	0.189	0.223	0.228	0.222	0.228	0.232	0.246	0.245	0.232	0.237
808	0.343	0.289333	0.317333	0.313	0.264333	0.278333	0.289333	0.269333	0.318333	0.307	0.129	0.13	0.13	0.182	0.161	0.187	0.182	0.17	0.176	0.164	0.165	0.165	0.197	0.201	0.189	0.221	0.226	0.22	0.225	0.229	0.243	0.241	0.229	0.233
810	0.344	0.292	0.32	0.315333	0.267333	0.281333	0.292333	0.271667	0.320667	0.309333	0.13	0.131	0.13	0.181	0.16	0.187	0.181	0.169	0.175	0.163	0.163	0.163	0.197	0.201	0.188	0.218	0.223	0.217	0.221	0.224	0.238	0.236	0.223	0.228
812	0.345	0.294	0.321	0.315667	0.271333	0.284333	0.295	0.274667	0.323667	0.311667	0.131	0.131	0.131	0.18	0.159	0.185	0.179	0.168	0.174	0.162	0.162	0.163	0.195	0.199	0.187	0.215	0.219	0.213	0.216	0.219	0.233	0.231	0.219	0.223
814	0.347	0.297333	0.324333	0.317667	0.274333	0.286667	0.297	0.276	0.325	0.312667	0.131	0.132	0.132	0.178	0.157	0.184	0.177	0.166	0.172	0.159	0.16	0.16	0.193	0.197	0.186	0.211	0.215	0.209	0.21	0.214	0.227	0.224	0.211	0.216
816	0.347	0.298333	0.325	0.317	0.276333	0.288667	0.298667	0.279	0.327	0.314	0.132	0.132	0.132	0.176	0.156	0.181	0.175	0.163	0.169	0.157	0.158	0.158	0.191	0.195	0.184	0.206	0.21	0.205	0.204	0.206	0.22	0.216	0.204	0.208
818	0.348	0.300333	0.326	0.317	0.278333	0.29	0.299667	0.281333	0.329	0.315667	0.131	0.131	0.131	0.173	0.153	0.178	0.172	0.161	0.167	0.155	0.155	0.156	0.187	0.191	0.18	0.199	0.204	0.198	0.197	0.2	0.213	0.209	0.197	0.201
820	0.348	0.301	0.326333	0.316	0.279333	0.29	0.3	0.282	0.328667	0.315667	0.132	0.133	0.132	0.171	0.151	0.176	0.168	0.157	0.162	0.152	0.152	0.153	0.184	0.189	0.179	0.194	0.198	0.193	0.188	0.191	0.204	0.2	0.188	0.192
822	0.347	0.3	0.325	0.313	0.28	0.29	0.299333	0.281333	0.327	0.313667	0.131	0.132	0.131	0.166	0.146	0.171	0.164	0.154	0.159	0.147	0.148	0.148	0.179	0.184	0.174	0.185	0.19	0.184	0.18	0.182	0.195	0.19	0.178	0.182
824	0.346	0.3	0.324	0.311667	0.278333	0.288	0.297667	0.281333	0.326667	0.313667	0.13	0.13	0.13	0.163	0.144	0.168	0.163	0.152	0.158	0.145	0.146	0.146	0.176	0.18	0.172	0.181	0.185	0.18	0.176	0.178	0.19	0.185	0.173	0.176
826	0.344	0.299	0.322333	0.308667	0.278333	0.287	0.296333	0.281	0.325667	0.311667	0.129	0.13	0.129	0.159	0.141	0.164	0.158	0.148	0.153	0.142	0.142	0.143	0.172	0.176	0.168	0.174	0.178	0.173	0.167	0.169	0.181	0.175	0.164	0.167
828	0.343	0.299667	0.322	0.307667	0.278667	0.287	0.296333	0.281	0.324667	0.311333	0.129	0.129	0.129	0.156	0.138	0.161	0.155	0.145	0.15	0.139	0.139	0.14	0.169	0.173	0.166	0.168	0.172	0.167	0.16	0.162	0.174	0.168	0.156	0.159
830	0.342	0.299667	0.321667	0.306333	0.279333	0.286667	0.296333	0.281333	0.324333	0.310667	0.13	0.131	0.129	0.155	0.137	0.16	0.153	0.143	0.148	0.137	0.137	0.138	0.167	0.172	0.164	0.164	0.169	0.164	0.155	0.156	0.168	0.161	0.15	0.153
832	0.343	0.301	0.322	0.305667	0.281333	0.287667	0.297	0.283333	0.325667	0.311333	0.131	0.132	0.13	0.153	0.135	0.158	0.151	0.142	0.147	0.135	0.136	0.137	0.165	0.17	0.163	0.159	0.163	0.158	0.148	0.149	0.161	0.154	0.143	0.146
834	0.345	0.303667	0.323667	0.306333	0.283667	0.289667	0.298333	0.286333	0.328	0.313333	0.132	0.133	0.131	0.152	0.135	0.157	0.152	0.142	0.147	0.136	0.136	0.137	0.163	0.168	0.163	0.156	0.16	0.155	0.144	0.145	0.157	0.15	0.138	0.141
836	0.348	0.307333	0.327	0.308667	0.287333	0.292667	0.301333	0.289333	0.330333	0.315667	0.134	0.135	0.133	0.153	0.135	0.158	0.151	0.142	0.147	0.136	0.137	0.138	0.164	0.169	0.163	0.155	0.159	0.154	0.141	0.143	0.154	0.146	0.135	0.138
838	0.355	0.313	0.332	0.312667	0.294	0.297667	0.306333	0.295333	0.336	0.320333	0.137	0.138	0.137	0.156	0.138	0.16	0.154	0.144	0.149	0.137	0.138	0.139	0.166	0.171	0.166	0.154	0.158	0.153	0.138	0.14	0.151	0.143	0.132	0.134
840	0.362	0.322	0.34	0.319667	0.302	0.305333	0.314	0.303667	0.343667	0.327333	0.141	0.142	0.14	0.158	0.14	0.163	0.157	0.147	0.152	0.14	0.141	0.142	0.168	0.173	0.168	0.154	0.158	0.153	0.138	0.139	0.15	0.14	0.129	0.132
842	0.371	0.33	0.347	0.326333	0.310667	0.312333	0.321333	0.311667	0.352	0.334667	0.146	0.146	0.144	0.161	0.142	0.166	0.16	0.149	0.154	0.143	0.144	0.145	0.172	0.177	0.172	0.155	0.159	0.154	0.136	0.138	0.149	0.14	0.129	0.131
844	0.383	0.342	0.358667	0.336667	0.323	0.323333	0.332	0.323333	0.364	0.345333	0.151	0.152	0.15	0.166	0.147	0.171	0.165	0.154	0.16	0.148	0.148	0.149	0.177	0.182	0.177	0.157	0.162	0.157	0.137	0.139	0.15	0.139	0.128	0.13
846	0.397	0.354667	0.370667	0.347333	0.335667	0.335333	0.343667	0.337	0.377333	0.357667	0.158	0.158	0.157	0.173	0.153	0.178	0.171	0.159	0.165	0.153	0.153	0.155	0.183	0.188	0.183	0.162	0.166	0.161	0.139	0.14	0.151	0.141	0.129	0.131
848	0.412	0.370667	0.386	0.360667	0.351667	0.35	0.358667	0.351667	0.392333	0.371	0.164	0.165	0.163	0.18	0.159	0.185	0.179	0.167	0.173	0.159	0.16	0.162	0.189	0.195	0.189	0.166	0.17	0.164	0.143	0.144	0.156	0.143	0.131	0.134
850	0.432	0.388667	0.403333	0.377	0.369	0.366	0.374333	0.369	0.41	0.388	0.172	0.173	0.172	0.188	0.167	0.194	0.187	0.174	0.18	0.167	0.168	0.17	0.197	0.203	0.198	0.172	0.177	0.171	0.146	0.147	0.159	0.146	0.135	0.137
852	0.453	0.409	0.423667	0.395333	0.389	0.383667	0.393	0.389667	0.431667	0.407333	0.181	0.183	0.181	0.198	0.175	0.204	0.197	0.183	0.19	0.177	0.178	0.179	0.207	0.213	0.207	0.179	0.185	0.178	0.151	0.153	0.165	0.151	0.139	0.141
854	0.478	0.432667	0.446667	0.416333	0.412667	0.406333	0.415667	0.412333	0.455	0.428333	0.192	0.193	0.192	0.21	0.186	0.215	0.208	0.194	0.201	0.186	0.186	0.189	0.218	0.225	0.218	0.189	0.194	0.187	0.157	0.159	0.172	0.156	0.143	0.146
856	0.506	0.458	0.472667	0.440333	0.437667	0.429667	0.439333	0.437333	0.481	0.452667	0.203	0.205	0.204	0.223	0.197	0.229	0.22	0.205	0.212	0.197	0.198	0.2	0.231	0.238	0.23	0.199	0.205	0.197	0.164	0.167	0.179	0.162	0.149	0.152
858	0.537	0.487333	0.501	0.467667	0.467	0.457	0.466667	0.465333	0.511333	0.480333	0.215	0.217	0.216	0.236	0.209	0.242	0.235	0.219	0.227	0.209	0.211	0.214	0.244	0.251	0.243	0.21	0.216	0.209	0.174	0.177	0.189	0.17	0.157	0.159
860	0.572	0.520667	0.534	0.498333	0.498667	0.487	0.497667	0.497667	0.545333	0.511667	0.229	0.231	0.23	0.251	0.223	0.258	0.249	0.232	0.24	0.223	0.225	0.228	0.26	0.267	0.258	0.223	0.229	0.221	0.183	0.186	0.199	0.179	0.165	0.168
862	0.611	0.557333	0.571	0.532333	0.535333	0.521333	0.532333	0.533667	0.583	0.546	0.244	0.246	0.246	0.27	0.239	0.277	0.267	0.248	0.257	0.238	0.24	0.243	0.277	0.285	0.275	0.238	0.245	0.235	0.194	0.198	0.212	0.189	0.175	0.178
864	0.655	0.597333	0.610333	0.569333	0.573667	0.558667	0.569667	0.570333	0.622	0.583667	0.26	0.263	0.262	0.288	0.255	0.295	0.286	0.265	0.275	0.253	0.256	0.259	0.296	0.304	0.292	0.253	0.261	0.251	0.207	0.211	0.225	0.199	0.184	0.187
866	0.702	0.640667	0.655	0.610333	0.616	0.598333	0.61	0.614333	0.668333	0.625667	0.279	0.282	0.282	0.31	0.274	0.317	0.306	0.283	0.295	0.271	0.274	0.277	0.318	0.326	0.312	0.272	0.281	0.27	0.221	0.225	0.24	0.212	0.197	0.2
868	0.755	0.691	0.705333	0.657	0.664	0.644333	0.657333	0.662333	0.719333	0.673333	0.298	0.301	0.302	0.331	0.293	0.34	0.328	0.304	0.316	0.292	0.295	0.298	0.34	0.349	0.333	0.291	0.3	0.288	0.236	0.241	0.256	0.226	0.211	0.214
870	0.813	0.744333	0.758333	0.707333	0.716	0.694	0.707667	0.713667	0.774333	0.724	0.321	0.323	0.324	0.357	0.316	0.366	0.353	0.327	0.34	0.312	0.316	0.32	0.366	0.375	0.358	0.314	0.323	0.31	0.253	0.259	0.275	0.241	0.226	0.228
872	0.876	0.803	0.817	0.761667	0.773333	0.747333	0.762667	0.769667	0.833667	0.78	0.344	0.347	0.349	0.384	0.34	0.394	0.379	0.351	0.365	0.334	0.338	0.344	0.393	0.403	0.384	0.338	0.348	0.334	0.272	0.278	0.295	0.258	0.242	0.244
874	0.947	0.869333	0.883	0.823333	0.836667	0.808	0.824333	0.833333	0.900333	0.842	0.369	0.373	0.375	0.414	0.366	0.425	0.408	0.377	0.393	0.36	0.365	0.37	0.423	0.434	0.412	0.365	0.376	0.36	0.293	0.3	0.317	0.277	0.261	0.263
876	1.028	0.944	0.957667	0.892333	0.908667	0.876667	0.893667	0.904	0.976	0.913333	0.398	0.402	0.406	0.447	0.397	0.459	0.441	0.406	0.424	0.387	0.393	0.398	0.459	0.47	0.445	0.396	0.408	0.391	0.317	0.324	0.343	0.298	0.281	0.283
878	1.131	1.038	1.051	0.981	1.00067	0.964	0.983667	0.996	1.072	1.00267	0.435	0.439	0.444	0.49	0.434	0.503	0.482	0.444	0.464	0.423	0.429	0.435	0.503	0.516	0.485	0.435	0.448	0.43	0.348	0.356	0.377	0.326	0.308	0.311
880	1.246	1.14433	1.15633	1.07967	1.10467	1.061	1.082	1.09833	1.18033	1.10467	0.475	0.48	0.486	0.538	0.476	0.552	0.528	0.485	0.508	0.461	0.469	0.476	0.554	0.567	0.53	0.479	0.493	0.472	0.381	0.391	0.413	0.357	0.337	0.34
882	1.305	1.19833	1.20933	1.13	1.155	1.109	1.132	1.14967	1.234	1.15533	0.495	0.499	0.506	0.561	0.497	0.576	0.55	0.504	0.529	0.478	0.487	0.494	0.578	0.591	0.552	0.5	0.515	0.494	0.398	0.408	0.43	0.371	0.35	0.353
884	1.378	1.265	1.274	1.192	1.221	1.17	1.19567	1.214	1.3	1.218	0.519	0.523	0.531	0.59	0.523	0.606	0.578	0.529	0.556	0.502	0.512	0.519	0.609	0.622	0.578	0.527	0.543	0.52	0.419	0.43	0.453	0.389	0.369	0.372
886	1.505	1.382	1.38733	1.30033	1.335	1.27567	1.30467	1.32633	1.41533	1.32867	0.56	0.564	0.574	0.64	0.567	0.658	0.628	0.573	0.603	0.543	0.554	0.562	0.661	0.674	0.623	0.574	0.591	0.566	0.456	0.468	0.492	0.422	0.401	0.403
888	1.614	1.485	1.48533	1.39567	1.43567	1.36633	1.4	1.42367	1.514	1.42267	0.594	0.597	0.611	0.684	0.607	0.704	0.669	0.61	0.644	0.577	0.589	0.598	0.707	0.72	0.659	0.614	0.633	0.606	0.486	0.499	0.524	0.447	0.425	0.427
890	1.714	1.57567	1.57	1.47933	1.52567	1.446	1.485	1.51133	1.601	1.50833	0.622	0.624	0.641	0.723	0.642	0.745	0.706	0.643	0.679	0.608	0.622	0.63	0.744	0.757	0.687	0.649	0.668	0.64	0.51	0.524	0.55	0.468	0.445	0.448
892	1.794	1.65033	1.634	1.54433	1.60067	1.508	1.55367	1.58233	1.66633	1.57533	0.639	0.641	0.661	0.754	0.67	0.777	0.737	0.671	0.709	0.634	0.648	0.657	0.77	0.78	0.7	0.671	0.692	0.662	0.524	0.539	0.567	0.478	0.456	0.458
894	1.831	1.68533	1.655	1.573	1.63733	1.53	1.58433	1.61533	1.688	1.604	0.64	0.639	0.663	0.769	0.682	0.791	0.751	0.685	0.722	0.648	0.663	0.672	0.772	0.78	0.691	0.674	0.696	0.665	0.522	0.537	0.565	0.475	0.452	0.455
896	1.82	1.67533	1.63633	1.561	1.631	1.51467	1.575	1.60633	1.66833	1.59267	0.628	0.625	0.653	0.766	0.679	0.788	0.75	0.684	0.721	0.647	0.661	0.671	0.757	0.764	0.67	0.663	0.684	0.653	0.51	0.525	0.552	0.463	0.439	0.441
898	1.731	1.59667	1.545	1.48433	1.556	1.43233	1.49933	1.53	1.574	1.51433	0.589	0.585	0.614	0.737	0.653	0.756	0.725	0.664	0.696	0.63	0.643	0.652	0.705	0.711	0.617	0.621	0.64	0.611	0.474	0.488	0.512	0.429	0.406	0.409
900	1.548	1.426	1.36467	1.322	1.39533	1.26867	1.33833	1.36733	1.39	1.35	0.522	0.514	0.545	0.673	0.595	0.689	0.667	0.615	0.641	0.588	0.597	0.606	0.615	0.62	0.531	0.543	0.561	0.536	0.412	0.424	0.448	0.373	0.353	0.354
902	1.232	1.139	1.081	1.059	1.11267	1.00067	1.06667	1.09067	1.09967	1.07967	0.416	0.409	0.435	0.558	0.493	0.569	0.559	0.521	0.539	0.502	0.509	0.516	0.482	0.484	0.412	0.429	0.442	0.422	0.323	0.332	0.352	0.294	0.276	0.278
904	1.042	0.961	0.902667	0.888667	0.932	0.833333	0.893333	0.917333	0.92	0.908	0.349	0.341	0.363	0.478	0.42	0.486	0.483	0.454	0.464	0.437	0.442	0.449	0.398	0.398	0.337	0.354	0.365	0.349	0.266	0.272	0.29	0.243	0.225	0.227
906	0.91	0.838333	0.787667	0.776333	0.812	0.725333	0.779667	0.799	0.801667	0.793333	0.306	0.298	0.319	0.423	0.373	0.43	0.431	0.408	0.415	0.395	0.397	0.403	0.346	0.348	0.294	0.308	0.317	0.304	0.233	0.238	0.255	0.213	0.196	0.199
908	0.676	0.621	0.582	0.576	0.598333	0.532333	0.576667	0.591667	0.594333	0.588667	0.232	0.226	0.241	0.325	0.286	0.33	0.334	0.318	0.321	0.313	0.312	0.317	0.259	0.26	0.221	0.231	0.239	0.228	0.174	0.177	0.191	0.163	0.149	0.151
910	0.501	0.461333	0.429667	0.427333	0.44	0.392	0.422333	0.439	0.438333	0.436667	0.175	0.17	0.181	0.248	0.217	0.251	0.257	0.247	0.247	0.242	0.24	0.246	0.192	0.193	0.166	0.171	0.176	0.17	0.13	0.131	0.143	0.124	0.11	0.114
912	0.374	0.342667	0.320333	0.318	0.327333	0.291333	0.315667	0.326667	0.327333	0.327	0.134	0.129	0.138	0.189	0.166	0.192	0.199	0.193	0.191	0.19	0.187	0.19	0.145	0.147	0.127	0.129	0.132	0.128	0.099	0.099	0.111	0.097	0.085	0.088
914	0.269	0.247333	0.231333	0.23	0.233667	0.207667	0.225333	0.234	0.235667	0.236333	0.1	0.096	0.101	0.141	0.124	0.142	0.148	0.144	0.143	0.143	0.141	0.142	0.106	0.109	0.094	0.094	0.097	0.094	0.073	0.072	0.084	0.075	0.063	0.067
916	0.226	0.208667	0.195	0.193333	0.197333	0.175	0.190333	0.197333	0.198667	0.199667	0.086	0.082	0.086	0.12	0.105	0.121	0.127	0.124	0.122	0.124	0.121	0.122	0.091	0.093	0.08	0.079	0.082	0.079	0.061	0.061	0.072	0.066	0.054	0.057
918	0.202	0.185667	0.173333	0.171667	0.174333	0.154667	0.168	0.175	0.176333	0.178	0.078	0.074	0.078	0.108	0.095	0.11	0.115	0.113	0.11	0.112	0.109	0.11	0.082	0.084	0.073	0.072	0.074	0.072	0.056	0.055	0.065	0.06	0.049	0.052
920	0.157	0.144	0.134667	0.133	0.134	0.119	0.129667	0.136	0.137667	0.139333	0.063	0.059	0.062	0.086	0.076	0.087	0.091	0.09	0.088	0.09	0.087	0.089	0.065	0.067	0.059	0.056	0.058	0.057	0.044	0.043	0.053	0.051	0.04	0.044
922	0.127	0.116333	0.108	0.106667	0.107667	0.0953333	0.103667	0.11	0.111	0.113333	0.052	0.049	0.05	0.071	0.063	0.073	0.075	0.074	0.072	0.075	0.072	0.073	0.053	0.056	0.049	0.047	0.048	0.047	0.036	0.035	0.045	0.045	0.034	0.037
924	0.103	0.096	0.0896667	0.0883333	0.088	0.0776667	0.085	0.0903333	0.0913333	0.0933333	0.044	0.041	0.041	0.059	0.052	0.06	0.063	0.063	0.061	0.063	0.06	0.06	0.044	0.047	0.041	0.038	0.039	0.038	0.031	0.029	0.039	0.039	0.028	0.032
926	0.086	0.0796667	0.0736667	0.073	0.0726667	0.064	0.07	0.0746667	0.076	0.0783333	0.038	0.034	0.035	0.049	0.043	0.05	0.053	0.053	0.052	0.054	0.051	0.052	0.037	0.04	0.036	0.031	0.032	0.032	0.026	0.024	0.034	0.036	0.025	0.029
928	0.072	0.067	0.0623333	0.0606667	0.06	0.0526667	0.0576667	0.0616667	0.063	0.0653333	0.033	0.029	0.03	0.042	0.038	0.043	0.046	0.045	0.044	0.046	0.043	0.044	0.032	0.035	0.032	0.027	0.027	0.028	0.022	0.02	0.03	0.033	0.022	0.026
930	0.062	0.0573333	0.0526667	0.0513333	0.05	0.044	0.048	0.0523333	0.054	0.0563333	0.029	0.026	0.026	0.037	0.033	0.038	0.04	0.04	0.039	0.041	0.038	0.038	0.028	0.031	0.028	0.024	0.024	0.024	0.02	0.018	0.028	0.031	0.02	0.024
932	0.053	0.0493333	0.0453333	0.0436667	0.0433333	0.038	0.042	0.0456667	0.0466667	0.05	0.026	0.022	0.022	0.031	0.028	0.032	0.036	0.035	0.034	0.037	0.034	0.033	0.024	0.028	0.025	0.019	0.019	0.02	0.017	0.015	0.026	0.03	0.018	0.023
934	0.046	0.042	0.0386667	0.037	0.0363333	0.0313333	0.035	0.0383333	0.0393333	0.042	0.023	0.02	0.019	0.027	0.025	0.029	0.031	0.03	0.029	0.032	0.028	0.029	0.022	0.025	0.023	0.017	0.017	0.018	0.014	0.012	0.024	0.028	0.017	0.021
936	0.039	0.0363333	0.033	0.0313333	0.0303333	0.0266667	0.0293333	0.0323333	0.034	0.0363333	0.021	0.017	0.017	0.024	0.022	0.025	0.027	0.026	0.026	0.028	0.025	0.025	0.019	0.023	0.02	0.015	0.015	0.015	0.013	0.01	0.022	0.027	0.015	0.02
938	0.036	0.0326667	0.0296667	0.028	0.0263333	0.0226667	0.025	0.0293333	0.0306667	0.033	0.019	0.015	0.014	0.021	0.019	0.022	0.025	0.024	0.024	0.025	0.022	0.022	0.016	0.02	0.018	0.012	0.012	0.013	0.012	0.009	0.021	0.025	0.014	0.018
940	0.032	0.0293333	0.026	0.0243333	0.0223333	0.019	0.0216667	0.0256667	0.0266667	0.0293333	0.018	0.014	0.013	0.019	0.018	0.02	0.023	0.021	0.021	0.023	0.02	0.02	0.015	0.019	0.018	0.011	0.011	0.012	0.011	0.008	0.02	0.025	0.013	0.018
942	0.028	0.0256667	0.0226667	0.0203333	0.0196667	0.0166667	0.019	0.0223333	0.024	0.0266667	0.016	0.012	0.011	0.016	0.015	0.017	0.02	0.018	0.018	0.02	0.016	0.017	0.013	0.018	0.016	0.009	0.009	0.01	0.009	0.007	0.019	0.024	0.012	0.017
944	0.025	0.0226667	0.02	0.0183333	0.0156667	0.013	0.015	0.0196667	0.0213333	0.024	0.015	0.01	0.009	0.015	0.014	0.016	0.018	0.016	0.016	0.018	0.014	0.015	0.011	0.017	0.015	0.008	0.008	0.009	0.008	0.005	0.018	0.023	0.011	0.016
946	0.023	0.0216667	0.0183333	0.0163333	0.0136667	0.011	0.013	0.017	0.0183333	0.021	0.013	0.009	0.007	0.013	0.012	0.014	0.016	0.014	0.014	0.017	0.013	0.014	0.009	0.015	0.013	0.006	0.006	0.007	0.006	0.004	0.017	0.024	0.012	0.017
948	0.021	0.0186667	0.0163333	0.0136667	0.0116667	0.009	0.0113333	0.0143333	0.0163333	0.0186667	0.012	0.008	0.006	0.011	0.01	0.011	0.014	0.012	0.012	0.016	0.012	0.012	0.008	0.014	0.012	0.005	0.005	0.006	0.005	0.002	0.016	0.024	0.011	0.016
950	0.019	0.0166667	0.0143333	0.011	0.00866667	0.00633333	0.00833333	0.013	0.0146667	0.017	0.011	0.006	0.005	0.009	0.009	0.01	0.013	0.011	0.011	0.013	0.009	0.01	0.007	0.013	0.011	0.003	0.003	0.004	0.004	0.002	0.016	0.023	0.01	0.015

## Sheet: SF 4a
Supplementary Figure 4a
	PAtrace [mJ/cm2]							SiO2 AuNRs [mJ/cm2]							Monomeric ICG [mJ/cm2]
Pulse Number	1.08	2.04	5.1	10.24	15.42	19.62	24.83	1.08	2	5.04	10.09	15.32	19.74	24.65	1.11	2.07	5.17	10.55	15.75	20.28	25.41
1	0.000940982	0.00141496	0.00367107	0.00583811	0.0101393	0.00808017	0.0101822	0.000575121	0.00223374	0.0067749	0.00656424	0.00643181	0.00500493	0.00552414	4.45974e-05	-0.000262731	0.000151551	0.00117845	0.00133593	0.000776972	0.00222068
2	0.000830489	0.00221041	0.00414487	0.007961	0.0106573	0.012605	0.011706	0.00106951	0.00198539	0.00397695	0.00802425	0.00409083	0.00385021	0.00598074	0.000594754	-0.000108843	0.000146498	0.000642199	0.00165265	0.0011339	0.00138156
3	0.00103503	0.000951806	0.00345963	0.00616712	0.00995492	0.00829491	0.00977138	0.000812974	0.00172177	0.00476101	0.00704848	0.00689039	0.0040993	0.00353266	-0.000112757	-4.1525e-05	1.1778e-05	0.000366084	0.000954587	0.00131059	0.00156258
4	0.000800162	0.00112295	0.00302025	0.00612106	0.00900783	0.0108052	0.0150501	0.000696016	0.00199603	0.00507179	0.00767034	0.00497986	0.00440447	0.00622376	0.000385605	-6.71572e-06	5.31043e-05	0.000137711	0.00138243	0.000396217	0.00188158
5	0.000188158	0.00122888	0.0029725	0.009843	0.010597	0.00842483	0.0122129	0.000623208	0.00194363	0.00375226	0.00628968	0.00465631	0.00460939	0.00502451	-2.19687e-05	0.000412976	2.04529e-05	0.00058444	0.00127026	0.00126055	0.00135837
6	0.000975161	0.001995	0.00321668	0.00570706	0.00844623	0.0084646	0.0124857	0.000334896	0.00187539	0.00408311	0.00682168	0.00682304	0.00353187	0.00486874	-0.000371254	0.000131299	0.000165375	0.00110112	0.0014021	0.00134823	0.00105266
7	0.000931898	0.00159073	0.00300346	0.00739604	0.00804474	0.0105037	0.0129501	0.000325063	0.00157877	0.00506877	0.00788913	0.00425562	0.00400777	0.00590113	-7.25269e-05	-0.000226123	0.000272397	0.000590621	0.000967888	0.00116815	0.0014152
8	0.000245219	0.00169094	0.00326344	0.00606495	0.00961994	0.0119751	0.0146438	1.29666e-05	0.00181493	0.00487386	0.00496425	0.00392737	0.00386799	0.0051596	-0.000374704	-0.000321496	0.000455779	0.000762986	0.0017123	0.00166125	0.00199734
9	0.000583604	0.000733884	0.00377433	0.00677311	0.00817531	0.0115628	0.0155792	0.000733648	0.00118152	0.00419205	0.00573984	0.00489868	0.00323432	0.00693307	7.73768e-05	1.89888e-06	0.00067058	0.000304108	0.00144216	0.00164182	0.00126377
10	0.000522199	0.000908145	0.00237299	0.00733196	0.0116095	0.00724938	0.0118747	0.000906985	0.00159746	0.00431257	0.00521387	0.00327458	0.00377646	0.00505912	9.82608e-05	-0.00026282	-5.60623e-05	0.000767053	0.00121973	0.00103764	0.00144783
11	0.0011422	0.00146468	0.00282164	0.00848958	0.0119913	0.00884877	0.0135616	0.000837302	0.00210587	0.00295155	0.00517184	0.00432614	0.00403297	0.0054621	-2.67561e-05	0.000135189	0.000114314	0.000253611	0.00111769	0.00108421	0.00174549
12	0.00118358	0.000884635	0.00333839	0.00702618	0.00877439	0.00742369	0.0114933	0.000994134	0.00224765	0.00362227	0.00420628	0.00328816	0.00481194	0.00511201	-0.000291162	-9.76755e-05	0.000259428	0.000824763	0.00117405	0.00169946	0.00194233
13	0.000426403	0.00171957	0.00432022	0.00625267	0.0118636	0.0102333	0.0138107	0.000877316	0.00176997	0.0047871	0.00566765	0.00314082	0.00340802	0.00633499	-9.41533e-06	3.85176e-05	-0.000110625	0.000794394	0.000942298	0.00131103	0.00291817
14	0.000867591	0.00164911	0.00389306	0.00637203	0.00925225	0.00992191	0.0133835	0.00146829	0.00274034	0.00420326	0.00502955	0.00385995	0.00288657	0.00525723	-0.000371172	9.55517e-05	-0.000102381	0.000603592	0.00157126	0.00224671	0.00263764
15	0.000778848	0.00226872	0.00358398	0.00777363	0.0152398	0.0076044	0.0152574	0.000644271	0.00270787	0.00486954	0.00395598	0.0035902	0.00448859	0.00425743	-2.73237e-05	-7.74551e-05	0.000705537	0.000436039	0.000904515	0.00127951	0.0021265
16	0.000879087	0.00113126	0.00330795	0.0067813	0.00936123	0.00860693	0.0141199	0.000552436	0.00237375	0.00549626	0.00573677	0.00339423	0.00344123	0.00447843	-3.95853e-05	0.000258332	0.000362167	0.000305469	0.000654152	0.00125683	0.00248247
17	0.000639258	0.00189012	0.00441233	0.00665272	0.010283	0.0100607	0.0112732	9.17829e-05	0.00203805	0.00425782	0.00468588	0.00407017	0.00264474	0.00549716	0.000327053	0.000513655	0.000286801	0.00110637	0.00072179	0.00107576	0.00218886
18	0.000974379	0.0016922	0.00384632	0.00576939	0.0112474	0.00834247	0.0114809	0.000544616	0.00118977	0.00311789	0.00714869	0.00358261	0.00398808	0.00537247	0.000621001	-0.000188176	-0.000161868	0.000504802	0.00100898	0.00160394	0.00274908
19	0.00025085	0.00101036	0.0039824	0.00802765	0.0121502	0.00949098	0.00780448	0.000284592	0.00187166	0.00315385	0.0056662	0.00287381	0.00364598	0.00460911	0.000211202	0.000108142	0.000517072	0.000275157	0.00130442	0.000715222	0.00232701
20	0.000957233	0.000840675	0.00299052	0.00801196	0.00940698	0.011024	0.0115823	0.000150188	0.00145007	0.00374541	0.00367555	0.00372847	0.00320621	0.00514625	9.88234e-05	3.10354e-05	0.000349952	0.00022045	0.000785509	0.00162852	0.00246946
21	0.000310505	0.0013643	0.00377986	0.00861608	0.0081256	0.0109755	0.0120948	0.00153514	0.00168421	0.00409839	0.0045822	0.00373689	0.00369486	0.0048231	0.000754168	-0.000166449	-9.24917e-05	0.00083565	0.001738	0.00166833	0.00203214
22	0.000441351	0.00120907	0.00331761	0.00744896	0.00556369	0.0136736	0.00876157	0.000869988	0.00169533	0.00422027	0.00356839	0.00311748	0.00338782	0.00475122	-4.67608e-05	1.78312e-05	2.26506e-05	0.000634884	0.00105453	0.000690143	0.0018219
23	0.000467776	0.00134619	0.00243805	0.00704673	0.0127046	0.0105926	0.010599	0.000749866	0.00271708	0.00609291	0.00303446	0.00431179	0.00413934	0.00368522	-0.000143322	-0.000279588	-0.000116508	0.000549379	0.000833237	0.000975953	0.00158941
24	0.00161855	0.000421247	0.00355852	0.00753805	0.0106978	0.00897582	0.0148816	0.000427581	0.00260153	0.00324282	0.00533339	0.00365052	0.00322838	0.00506933	0.000124061	0.000158402	-0.000227664	0.0007144	0.00163507	0.00110789	0.00101295
25	0.000335372	0.000504243	0.00271854	0.00494413	0.0108416	0.00967609	0.0106033	0.000560458	0.000595845	0.00470437	0.00518509	0.00331477	0.0030058	0.00559452	-0.000144145	-6.04755e-05	0.000466143	0.00146456	0.000433496	0.00167001	0.00211464
26	0.000818139	0.000868989	0.00304937	0.00534462	0.00914347	0.0119027	0.0111428	0.000724061	0.00239047	0.00423007	0.0060048	0.00331613	0.0033179	0.00467734	2.94524e-05	-0.000109519	0.000365348	0.000733868	0.00130495	0.00188913	0.00197211
27	0.000240458	0.00187918	0.00353034	0.00774493	0.0108274	0.0101958	0.0113532	0.000809041	0.00210819	0.00553701	0.00426921	0.00439591	0.00420118	0.00378305	-7.29998e-05	-0.000108078	6.10257e-05	0.000653158	0.00105106	0.00150874	0.00194706
28	0.000686438	0.0012955	0.00282444	0.00747442	0.0103193	0.00904308	0.0118285	0.00139856	0.00124046	0.0044126	0.0054819	0.00352753	0.00471208	0.00653629	6.08493e-05	0.000277015	7.13906e-05	0.000867569	0.000827053	0.00157592	0.00193864
29	0.00028276	0.00248069	0.00297979	0.00706009	0.0103391	0.0105609	0.0124943	0.00124456	0.000992371	0.00302099	0.00386576	0.00330206	0.00319345	0.00396958	0.000494946	0.000222741	4.91703e-05	0.00130934	0.000733569	0.00168742	0.00187015
30	0.00100693	0.00135623	0.00335433	0.00867081	0.00880263	0.00824133	0.00951728	0.000561547	0.000790173	0.00337735	0.00486924	0.00299431	0.00267909	0.00526694	-9.18989e-05	0.000110428	0.000332092	0.000487551	0.000706835	0.000775984	0.00168253
31	0.00109037	0.00205822	0.00319672	0.00597344	0.00976775	0.0105734	0.00944344	0.000490937	0.00234121	0.00280282	0.0041268	0.00408464	0.00177342	0.00469134	-3.62479e-06	0.000268855	6.53574e-05	0.000379157	0.000703464	0.00177342	0.00210092
32	0.00150672	0.00154363	0.0028023	0.00484433	0.00521576	0.00833856	0.00963771	0.000532434	0.000834042	0.00376619	0.00404778	0.00506768	0.00429057	0.00546495	-0.000183727	-0.000243325	0.000239128	0.000894212	0.000662682	0.00178093	0.00201165
33	0.000732545	0.00155786	0.00411461	0.0075572	0.0103403	0.0110625	0.0103287	0.000338786	0.00236475	0.0045965	0.00565071	0.00407768	0.00245322	0.00343434	0.00039052	7.82206e-05	-0.000110653	0.000383065	0.000880304	0.00153564	0.00175621
34	0.000883716	0.00153824	0.0029019	0.00627469	0.0123801	0.00920478	0.0119068	0.00125132	0.00191138	0.00469307	0.00304136	0.00174848	0.00299802	0.00402805	0.000335884	-0.000232462	-0.000174233	0.00053325	0.000667434	0.000770581	0.00227252
35	0.000354631	0.00176828	0.00233923	0.00712861	0.012603	0.00875601	0.00992768	0.000728749	0.00196768	0.00401495	0.00368258	0.0032542	0.00275875	0.00498283	-0.000315604	0.000231376	7.07431e-05	0.00015566	0.00158619	0.00173052	0.00201976
36	0.000102031	0.00151034	0.00385826	0.00648187	0.00994595	0.00849072	0.0126571	0.000875855	0.00196994	0.00350628	0.00366484	0.00300744	0.00341443	0.0048413	0.000457189	-0.00017215	-0.000320582	0.00070592	0.000966485	0.00229452	0.001652
37	0.000166638	0.00180947	0.00313111	0.00664656	0.0106584	0.0118241	0.0127439	0.000521082	0.00215326	0.00528985	0.00337213	0.00294921	0.00305339	0.00371653	-8.25556e-05	0.000102982	0.000134857	0.00042232	0.00176932	0.0015521	0.00244875
38	0.000387351	0.00146034	0.00325642	0.00574458	0.0129182	0.00724289	0.0127703	0.00103332	0.00156669	0.00310634	0.00609567	0.00237602	0.00402433	0.00414982	0.000554145	1.29633e-05	-0.000179877	0.000575769	0.000885406	0.000928391	0.00262114
39	0.000645212	0.00146368	0.00419927	0.0077197	0.0103424	0.00977043	0.0107726	0.00105756	0.00210204	0.00276027	0.00397357	0.00374752	0.00450106	0.00515919	1.70779e-05	-3.93789e-05	4.9956e-05	0.001188	0.0012936	0.000955614	0.00165551
40	0.000608818	0.00129473	0.00274021	0.00773847	0.0126478	0.010174	0.0107616	0.000505255	0.00153529	0.00353459	0.00360508	0.00427777	0.00549463	0.00444036	-4.31512e-05	0.000363074	0.000686132	0.00109254	0.00152806	0.00163224	0.000775844
41	0.00103112	0.00135856	0.00235334	0.00599469	0.0158843	0.0144588	0.0143735	0.000730305	0.000743217	0.00299178	0.00331293	0.00279031	0.00406348	0.00428569	-0.000118064	-0.000227135	-7.24136e-05	0.00013315	0.00119275	0.00241984	0.00139056
42	0.000656709	0.00142731	0.0022388	0.00769394	0.0118969	0.00976876	0.0112823	0.0012838	0.00174614	0.00384202	0.00493856	0.00313908	0.00341468	0.00473347	-0.00026123	-7.51434e-05	-0.000146852	0.00139922	0.00118035	0.00259194	0.00253574
43	0.00041228	0.00152759	0.00412883	0.00474533	0.0100529	0.0135651	0.0114921	0.0011361	0.00219104	0.00484398	0.0044572	0.0037708	0.00355132	0.00474183	-2.09491e-05	0.000344205	0.000114234	0.000259011	0.000498152	0.00158713	0.00180805
44	0.000228359	0.000892546	0.00348622	0.00572169	0.0137849	0.0101914	0.0139814	0.000386045	0.00152193	0.00435112	0.0027823	0.00461726	0.00483867	0.00489807	-0.000273873	-6.67631e-05	0.000265659	0.00133773	0.000828883	0.00148507	0.00111133
45	0.000920715	0.00103275	0.00258416	0.00481964	0.0132335	0.00986519	0.0107938	0.00118598	0.00263861	0.005096	0.00461055	0.00341879	0.00574469	0.00465112	-7.67494e-05	0.000515854	0.000387122	0.000779239	0.000721026	0.00150114	0.00130948
46	0.00154615	0.00215279	0.00409281	0.00693153	0.00986805	0.00774757	0.0120173	0.000813042	0.0021289	0.00322907	0.00208148	0.00285906	0.00382961	0.0060607	0.000403917	-2.54627e-05	0.000673016	0.00114132	0.00120563	0.0018091	0.00172394
47	0.000156683	0.00134208	0.00319699	0.00658581	0.0137157	0.0106031	0.0134153	0.000398526	0.00152624	0.00558507	0.00393945	0.00382256	0.00374334	0.00456889	-0.000111861	-2.08866e-05	-7.78901e-05	0.000431822	0.000714379	0.000841188	0.00232952
48	0.000252727	0.00159137	0.00321349	0.00533326	0.00975715	0.0104667	0.0148097	0.00137222	0.000925503	0.00492931	0.00336098	0.00254697	0.0039366	0.00434333	-0.000149483	6.47043e-05	-6.35902e-05	0.000711675	0.000638273	0.00100478	0.00186188
49	0.00100539	0.000766242	0.00286346	0.00912236	0.0088277	0.009543	0.0102375	0.000793906	0.00183581	0.00597655	0.00372199	0.0033856	0.00346363	0.00340065	-0.000319051	0.000119718	0.000240379	0.000813151	0.0008157	0.00141327	0.00216991
50	0.000774896	0.000657472	0.00342871	0.00870995	0.0100176	0.00837931	0.0132755	0.00116739	0.000989928	0.00425398	0.0054666	0.00400875	0.00326856	0.00412253	5.90786e-05	-0.000168201	0.000131114	8.89042e-05	0.00104699	0.00127059	0.0021031
51	0.000804377	0.000786609	0.00454003	0.00554147	0.0101513	0.0104081	0.0154639	0.000857449	0.0014802	0.00360547	0.00439472	0.00219734	0.00119683	0.00475525	0.000188895	0.000185935	0.000387078	0.000195494	0.00123299	0.00181439	0.00120703
52	0.00056617	0.00156753	0.00280187	0.00663834	0.00816588	0.00948582	0.0128989	0.000396803	0.00220529	0.00390848	0.00437126	0.00281681	0.00202145	0.00387928	-3.2348e-05	-5.78036e-05	0.000662226	0.000500501	0.000708369	0.00218698	0.00301429
53	0.000663166	0.00115339	0.00308145	0.00643203	0.0121853	0.00897368	0.00967216	0.000737647	0.00125052	0.00290884	0.00260199	0.00381318	0.00336432	0.00492412	0.000439433	-7.36265e-05	-9.99983e-05	0.000708188	0.00117808	0.00175308	0.00151998
54	0.000881909	0.00108069	0.00267723	0.00668254	0.00780323	0.00979214	0.0110672	0.000854329	0.00135446	0.00381284	0.00271481	0.00302789	0.00335486	0.00334774	-0.000157352	-8.61897e-05	-0.000124768	0.000865119	0.000394326	0.00116574	0.00218635
55	0.000550392	0.000308912	0.00279316	0.00671672	0.00936218	0.00891437	0.0115848	0.000697945	0.00128942	0.00196746	0.00367661	0.00286556	0.00272378	0.00369121	0.000189071	-0.000293591	0.000385826	0.000175733	0.000588568	0.00156872	0.00173652
56	0.000672594	0.00109313	0.00291198	0.00733938	0.00917488	0.00761059	0.00928754	0.000956908	0.00197361	0.00386201	0.00394431	0.00221451	0.0022701	0.00311672	-0.000349764	-0.000165646	0.000465475	0.000578624	0.00118199	0.00209641	0.00196518
57	0.000182395	0.000240718	0.00369422	0.00782684	0.00934948	0.00983482	0.0139976	0.000444403	0.00171673	0.00360961	0.00307157	0.003236	0.00430332	0.00474266	0.000106951	-0.00011921	6.53634e-05	0.000817672	0.00113887	0.00132835	0.00163075
58	0.0014127	0.00174547	0.00395236	0.00561062	0.0137613	0.00754025	0.0120795	0.000877874	0.0010688	0.00278176	0.00458295	0.00460307	0.00462273	0.00474917	0.000409601	0.000131863	0.000957575	0.000103218	0.00144927	0.000971008	0.00133738
59	0.00105372	0.00050622	0.00335381	0.00816291	0.0118161	0.0092761	0.0148712	0.00040042	0.00175285	0.00443523	0.00461087	0.00383697	0.00367312	0.00367268	7.35421e-05	0.00030378	0.000950096	0.000622277	0.00179039	0.00171728	0.00152738
60	0.000593805	0.00152508	0.00310941	0.00812066	0.00919775	0.00932938	0.013641	0.000975863	0.00305142	0.00271215	0.00296886	0.00290634	0.00424078	0.00540215	0.000121658	0.00028348	-0.000208594	3.40345e-05	0.000514716	0.00115431	0.00257702
61	-2.01109e-05	0.000493143	0.00328588	0.00696134	0.0123536	0.00826473	0.0138597	0.000787398	0.00279983	0.00290944	0.00241314	0.00514351	0.00325919	0.0036515	0.000250127	-4.91735e-06	0.00020654	0.000865165	0.000224041	0.00171528	0.00172891
62	0.000283556	0.00141881	0.00337582	0.00763771	0.00998814	0.00607721	0.00893426	0.000495203	0.0026669	0.00560718	0.00286077	0.00423039	0.00261689	0.00618874	-0.000155501	0.000280639	0.000371919	0.000172352	0.00161667	0.00202365	0.00204089
63	0.000672689	0.00164233	0.00333257	0.00851803	0.0113557	0.00664714	0.0142902	0.000851668	0.00121453	0.00335167	0.00289696	0.00412006	0.00372858	0.00469101	-2.32843e-05	6.50649e-05	-3.42345e-05	0.000382247	0.00109257	0.000844079	0.00104746
64	0.000354306	0.00183869	0.00308019	0.00647364	0.0110885	0.00861334	0.00996517	0.00110805	0.00116031	0.00356407	0.0038078	0.00427147	0.00504903	0.00349148	-3.37476e-05	4.1549e-05	-3.43091e-05	0.000612219	0.000887786	0.00090541	0.00187769
65	0.000348256	0.000836666	0.00432604	0.00731913	0.0096833	0.0126324	0.011872	0.000694599	0.00193996	0.00587998	0.00348782	0.00423763	0.00330091	0.00468102	-8.6361e-05	-7.83678e-05	0.000259709	0.000373035	0.00138873	0.000920682	0.00178048
66	0.000924693	0.00120199	0.00297856	0.00566908	0.00955406	0.0110213	0.00851004	0.00109443	0.00137869	0.00491313	0.00348449	0.00318471	0.0028777	0.00555826	-1.00918e-05	-0.000336778	0.000471122	0.000753096	0.000555968	0.000551615	0.00158608
67	0.000226065	0.00116495	0.00279101	0.00768968	0.0115005	0.00997461	0.0138963	0.000891673	0.00248628	0.00232779	0.00412929	0.00276272	0.00296641	0.00432662	-6.36334e-05	9.22605e-05	-6.27986e-05	0.00084167	0.0013457	0.00150621	0.00176709
68	0.00102189	0.00171522	0.00211012	0.00639802	0.00875685	0.0105571	0.015789	0.000260108	0.00148902	0.00338551	0.00283011	0.00469192	0.00199606	0.00299014	-0.000238013	0.000302271	-0.000139969	0.000990392	0.000787396	0.00184588	0.00217179
69	0.000753908	0.00123743	0.00336206	0.00642882	0.00872218	0.00924792	0.0107511	0.000501188	0.00135955	0.00234248	0.00383858	0.00289945	0.00390204	0.00546004	-7.23203e-07	-0.000377826	0.000120344	0.000691113	0.00167166	0.00151091	0.00176831
70	0.00113	0.00185882	0.00346722	0.00719663	0.00698577	0.00939168	0.013906	0.000891765	0.00261066	0.00344143	0.00455615	0.00443013	0.00375317	0.00454063	6.41847e-05	0.000129458	-0.000285296	0.000947621	0.0012125	0.00120382	0.00214996
71	0.00125204	0.00138026	0.00503563	0.00648156	0.0110283	0.0108295	0.0148693	0.000942793	0.00112995	0.00306748	0.00197974	0.00248763	0.00236853	0.00415407	0.000552837	2.43805e-06	0.000491727	0.000187743	0.000421896	0.00190588	0.00196808
72	0.00010861	0.00152206	0.00355884	0.00676593	0.0106068	0.00897333	0.0115057	0.00127858	0.00218138	0.00355503	0.00366217	0.00251673	0.00367452	0.00425689	-5.42826e-05	0.000454953	-0.00018884	0.000631381	0.000765218	0.00139038	0.00187184
73	0.000908308	0.00174324	0.00262963	0.00447249	0.009634	0.0108183	0.0122806	0.00129087	0.00246474	0.00529402	0.00288269	0.00297388	0.00396995	0.00428414	-0.000122514	-0.000148099	-0.000277574	0.000890378	0.000784314	0.00114238	0.00117573
74	0.000744766	0.00093203	0.00354698	0.00814945	0.0104434	0.00952955	0.0103211	0.000991447	0.00176304	0.00302885	0.00322042	0.0024462	0.00330068	0.00284096	5.28287e-05	-0.000205304	0.000429781	0.000497723	0.000546024	0.000658768	0.00179872
75	0.000854209	0.00107093	0.00451237	0.00449256	0.0121503	0.00995238	0.0135637	0.00113144	0.00231451	0.00249467	0.00322907	0.0049978	0.00443116	0.00417247	0.000164874	-5.7005e-05	-1.66749e-05	0.000564799	0.000285449	0.00141007	0.0018367
76	0.00190507	0.000848544	0.0036529	0.0071707	0.00883473	0.0104903	0.0127984	0.000595277	0.00194339	0.00408689	0.00464527	0.00229798	0.00415537	0.00419241	0.000258312	-1.15723e-08	0.000184723	0.000745868	0.000790359	0.00185006	0.00256177
77	0.000529333	0.000508034	0.00336438	0.0058751	0.0100472	0.0130152	0.0150941	0.000594135	0.00239574	0.00411654	0.00295082	0.0026117	0.0021189	0.0046783	-0.00047712	-0.000191786	5.0812e-05	0.000713971	0.00106263	0.000620658	0.0021099
78	0.000655714	0.00186323	0.00315788	0.00571773	0.00999121	0.00980218	0.0145627	0.000513203	0.00221151	0.00378827	0.0036031	0.00337147	0.00254946	0.00252646	0.000281451	-8.26676e-05	0.000527863	0.00101823	0.00123619	0.00163879	0.00190643
79	0.0013051	0.00129607	0.00324021	0.00709992	0.0103066	0.00639714	0.0099492	0.000322299	0.00149463	0.00384449	0.00218177	0.00368188	0.00408749	0.00485898	-0.000218172	-3.42084e-05	2.34622e-05	0.000431846	0.00146556	0.0012224	0.00208767
80	0.000363073	0.00146533	0.00377996	0.00804546	0.00954239	0.00921035	0.0118459	0.000548492	0.00164518	0.0049889	0.00319778	0.00328671	0.00405522	0.00525457	-4.53394e-05	2.10243e-05	0.000114869	0.000606427	0.000572807	0.0013497	0.00211467
81	7.52111e-05	0.000216629	0.00206957	0.00679813	0.00947782	0.0120097	0.0108019	0.000876435	0.00153538	0.00334656	0.00438835	0.00360455	0.00259114	0.00473391	0.000670568	-0.000119088	-7.86749e-05	0.000318083	0.00107665	0.000711667	0.00289754
82	0.000159442	0.00133733	0.00387387	0.00566514	0.0113568	0.00925071	0.0124722	-2.96211e-05	0.00233125	0.00413142	0.00246758	0.00262207	0.00333721	0.00467733	8.8188e-05	-9.23227e-05	0.000255485	0.000322109	0.00164781	0.000907022	0.00256333
83	0.00061289	0.00157094	0.00334803	0.00715775	0.00842208	0.00817219	0.00957991	0.00135128	0.00209181	0.00371534	0.0029342	0.00296357	0.00333699	0.0037664	-2.58745e-05	6.48653e-07	7.77051e-05	0.000634088	0.00110181	0.00241112	0.00228336
84	-4.91911e-05	0.00121731	0.00299276	0.00851323	0.0146728	0.0110586	0.0118553	0.00106187	0.00181231	0.00354059	0.00346127	0.00441042	0.00306227	0.00580923	-0.000102124	-0.000214266	-0.000128504	0.000679316	0.00133332	0.00135408	0.00199304
85	0.000911548	0.00229265	0.0027926	0.00553108	0.0100684	0.00990078	0.0118192	0.00135917	0.00180524	0.00391049	0.00437974	0.00341262	0.00319463	0.00395277	-0.000102857	-6.50619e-05	0.000598352	0.00056753	0.00081579	0.00157602	0.00143685
86	0.000666105	0.00191571	0.00305565	0.00630614	0.00968847	0.00717967	0.0108691	0.000137273	0.00149492	0.00346587	0.00162203	0.00484245	0.00262953	0.00476543	-0.000211223	0.00023545	-3.99733e-05	0.000625725	0.00117165	0.00105792	0.00358047
87	0.000133892	0.00198187	0.00422594	0.00662205	0.00846351	0.00775347	0.0119105	0.00116652	0.00218648	0.00278374	0.00339048	0.00444984	0.00473218	0.0038948	8.55015e-05	0.000107287	0.000163787	0.000620036	0.00076951	0.00168717	0.0019621
88	0.0010239	0.00157462	0.00410886	0.0045957	0.00870297	0.0090918	0.0115311	0.000739957	0.00220889	0.00545064	0.00322432	0.0022989	0.00411951	0.00308849	0.000167017	-9.68801e-06	-9.47397e-06	0.000847437	0.000690096	0.00153052	0.00211886
89	0.000226139	0.000406147	0.00335891	0.0058237	0.00759931	0.0106856	0.0123728	0.000507602	0.00212939	0.00289949	0.00398996	0.00265879	0.00446033	0.00354312	0.000185383	0.00019217	1.94602e-05	0.000528835	0.000835871	0.00084605	0.00144355
90	0.00050084	0.0012445	0.00382468	0.00804729	0.0087628	0.00994307	0.0113013	0.000525806	0.00143418	0.00307216	0.00164001	0.00275876	0.00396217	0.00442172	0.000727544	0.000289778	0.000180733	0.000482452	0.00165685	0.00124208	0.00143815
91	0.00151339	0.00157756	0.00337486	0.00660827	0.00801237	0.0102384	0.0124491	0.00122924	0.00166567	0.00467824	0.00377164	0.00461647	0.00318846	0.00533767	-6.22567e-05	0.000358849	5.90601e-05	0.000573853	0.00100287	0.00155097	0.001975
92	0.000282669	0.00121302	0.00361913	0.00660599	0.00929487	0.00954395	0.010977	0.00131276	0.00165936	0.00367746	0.00355037	0.0030085	0.00318911	0.0040838	0.000393918	0.000174506	0.000563875	0.000153462	0.00110419	0.00101745	0.00173266
93	0.000434765	0.00172956	0.00347021	0.00742901	0.00827349	0.00891676	0.00965872	0.00140862	0.00196752	0.00330547	0.00268299	0.00290713	0.00450856	0.00418015	-0.000272545	-3.08347e-05	0.000182063	0.000585047	0.00133796	0.00181765	0.00224128
94	0.000767564	0.00147573	0.00383768	0.00672981	0.0111027	0.00904319	0.00956665	0.00111138	0.00184743	0.00405426	0.00345661	0.00168361	0.00462942	0.00367268	-9.25942e-05	0.000267714	-0.0001813	1.61261e-05	0.000819788	0.00136909	0.00183191
95	0.000992598	0.000942274	0.00384164	0.00580351	0.0090083	0.0120592	0.011586	0.00110228	0.00163484	0.00348159	0.00241899	0.00280004	0.00243826	0.0051339	0.000101142	0.00042179	-0.000484558	0.000289913	0.00119027	0.000585209	0.000927318
96	0.00110889	0.000668484	0.00347528	0.00656766	0.00994253	0.0087174	0.011859	0.000526599	0.00204401	0.00336429	0.0030775	0.000994946	0.00272224	0.00422556	-0.000151878	0.0004318	5.86579e-07	0.000540696	0.00191796	0.00104864	0.0029104
97	0.000323899	0.00156796	0.00332439	0.00519537	0.00967567	0.00780522	0.010924	0.000998077	0.00280953	0.00330256	0.00363872	0.00299648	0.0040688	0.00395838	0.000331386	5.27196e-05	-0.000207659	0.000429372	0.000941235	0.00139064	0.0021215
98	0.00127184	0.00121139	0.00348051	0.0062109	0.00984762	0.00839829	0.00924313	0.00132915	0.00186548	0.00439524	0.00300585	0.00314899	0.00365785	0.0048326	5.19347e-05	3.75878e-05	0.000220421	0.000676761	0.00107476	0.0013961	0.0010189
99	0.000691092	0.00164298	0.00413622	0.00846252	0.0110222	0.00880066	0.010457	0.000692301	0.00189708	0.00276336	0.0043202	0.00361462	0.00302791	0.00375467	1.47785e-05	0.000480152	0.000636255	0.00116015	0.000806336	0.00184697	0.00159498
100	0.00115229	0.000613633	0.00283435	0.00692405	0.00749871	0.00805781	0.0115159	0.00120568	0.00112817	0.0030423	0.00235108	0.00292524	0.00152691	0.0044444	0.000146141	-0.000134304	-0.00020728	0.000716235	0.000921039	0.000975908	0.00257494
101	0.000827548	0.00121881	0.00321014	0.00619277	0.00838322	0.0084985	0.0141097	0.00114515	0.00162832	0.00371655	0.00223162	0.00304854	0.00426666	0.00459254	-9.43407e-05	-0.000272661	8.29438e-05	0.000127099	0.0010066	0.00181955	0.00182386
102	0.000922592	0.00129257	0.00329135	0.00679105	0.00969996	0.0110717	0.0108553	0.00108904	0.0027912	0.00359768	0.00244402	0.00325495	0.00332507	0.00525218	-0.000196422	-4.97717e-05	-0.000102506	0.000555573	0.000580243	0.00132616	0.00164124
103	0.000440276	0.000929393	0.00350192	0.00559691	0.00955676	0.0100524	0.0116643	0.000857	0.00190585	0.00328372	0.00412814	0.00342094	0.00445068	0.00425434	-0.000101868	8.99519e-05	0.000207295	8.06425e-06	0.000520289	0.00103509	0.00229009
104	0.000603445	0.00195941	0.00364212	0.00608423	0.0103828	0.00886789	0.0119619	0.00081542	0.00174459	0.00309459	0.00341799	0.0044114	0.00326819	0.00357078	0.000122117	3.27464e-05	-6.33755e-05	0.000654062	0.000667894	0.00172528	0.00155895
105	0.000233485	0.00167425	0.00324144	0.00547578	0.0139891	0.00724	0.013548	0.000588076	0.00245816	0.00362639	0.00401827	0.00331474	0.00229107	0.00434257	-0.00026597	-4.33055e-05	0.000749605	0.000564381	0.00156107	0.00173021	0.00151836
106	0.000457321	0.00136592	0.00276193	0.00539346	0.0149435	0.00969579	0.0110201	0.000377556	0.00148799	0.00378962	0.00361909	0.00403926	0.00329524	0.00393057	-6.76285e-05	-0.000316885	-0.0002923	0.000218254	0.000904389	0.00166863	0.00210135
107	0.000120058	0.00155359	0.0033204	0.00478252	0.00885178	0.00876689	0.0121189	0.0014116	0.00222642	0.00383238	0.00385688	0.00336463	0.00371395	0.00437598	0.000418365	-0.000440135	-0.000136655	0.000535525	0.00146272	0.00167371	0.00160299
108	0.00046552	0.00115482	0.00267324	0.00567054	0.00992514	0.0125023	0.014801	0.000663511	0.0013168	0.00384605	0.00302035	0.00379648	0.00353108	0.00352004	-3.64012e-05	0.000333564	0.000704575	0.000619751	0.00157472	0.001669	0.00111982
109	0.00032229	0.00152439	0.00442655	0.00518639	0.00936219	0.0102794	0.0133805	0.000331379	0.00202781	0.00320777	0.00327227	0.00408956	0.00356021	0.00325629	-0.00014756	0.000263264	3.71707e-05	0.000282428	0.00108967	0.000558028	0.00154814
110	0.000328898	0.00191727	0.0042519	0.00401377	0.00727912	0.00852822	0.0108581	0.000912228	0.00214299	0.00274308	0.00361572	0.00384368	0.00527205	0.00553637	-6.14515e-05	-0.000211412	0.000483929	0.000431336	0.00143301	0.00152693	0.00152722
111	0.000398846	0.00202236	0.00440351	0.00647553	0.00959934	0.00948099	0.0137936	0.000289976	0.00192544	0.0029806	0.00346252	0.00258553	0.00242698	0.00447863	-0.000286747	3.80667e-05	0.000253683	0.000574415	0.00128061	0.00113346	0.00148909
112	0.000749141	0.00217875	0.0030119	0.00910719	0.0109446	0.0104479	0.0118022	0.00107192	0.00105599	0.00422581	0.00355011	0.00268406	0.00259692	0.00342673	8.90581e-06	-9.13772e-05	2.50943e-06	0.000455164	0.000813586	0.00148568	0.00225412
113	0.000717338	0.00171905	0.00264428	0.00776165	0.00962367	0.00751251	0.0130815	0.00114792	0.00154989	0.00378762	0.00368054	0.00334507	0.00405936	0.00446809	0.000459591	-0.000291648	8.67142e-05	0.000996535	0.0020654	0.00153419	0.000937254
114	0.000693281	0.00197491	0.00257711	0.00328755	0.00987105	0.0119161	0.013863	0.000548048	0.00197423	0.0027447	0.00310971	0.00220274	0.00358146	0.00434104	0.000161488	-1.40232e-05	0.000263866	0.000906649	0.000985623	0.00203346	0.00180275
115	8.05013e-05	0.00173519	0.00229452	0.00735592	0.009039	0.0110014	0.0138397	0.00113864	0.00225614	0.00399975	0.00306164	0.0041232	0.00229062	0.00289785	-8.92847e-05	-0.000105988	0.00107634	0.000307751	0.00108902	0.0012602	0.00172375
116	0.00125855	0.00149173	0.00287671	0.00495143	0.00862113	0.00836125	0.0125213	0.000474055	0.00228194	0.00346626	0.00366712	0.00345011	0.00158656	0.00494825	0.000106962	-0.000274517	-0.000133854	0.000294456	-1.69429e-05	0.00141882	0.00237682
117	0.000949586	0.00195823	0.00261562	0.00639492	0.00936562	0.0114449	0.00943821	0.00118015	0.00112083	0.00312842	0.00183983	0.00329046	0.00359592	0.00336659	-0.000246467	-8.37453e-05	0.000320424	0.000454827	0.000953278	0.00165261	0.00133652
118	0.00107405	0.00210187	0.00343465	0.00568127	0.00842587	0.010676	0.0101691	0.000737513	0.00225769	0.00314587	0.00544143	0.00205787	0.00256273	0.00364822	-5.0723e-05	-5.78862e-05	0.000524379	0.000614031	0.00093002	0.000913874	0.00107626
119	0.00101687	0.000303998	0.0033972	0.00588992	0.00770033	0.0121726	0.0110281	7.12967e-05	0.00115247	0.00438152	0.00475832	0.00302017	0.00298771	0.00332557	-0.000203233	-0.000343216	0.000285758	9.52665e-05	0.000856564	0.00173436	0.00234675
120	0.000574824	0.00172826	0.00232929	0.0057721	0.00879629	0.00843674	0.0125083	0.0011114	0.00245412	0.00425183	0.00215947	0.00398022	0.00359836	0.00445379	-0.000160937	0.000245902	-7.60387e-05	0.000190648	0.000815268	0.00163101	0.00170708
121	0.000636249	0.00147812	0.00355173	0.00818269	0.00993017	0.00909566	0.00968335	0.000832408	0.00211814	0.00419216	0.0034262	0.00377739	0.00390299	0.00245599	-0.000239016	0.000580024	-2.09712e-05	0.000510739	0.00127536	0.00167049	0.00178089
122	0.00124164	0.00151435	0.00342568	0.00696686	0.0106658	0.0100786	0.0107723	0.000636543	0.00195876	0.00468014	0.0034755	0.00346171	0.00353156	0.00462561	-0.000363345	-0.000219686	0.000275102	0.000343116	0.000369126	0.00131284	0.00183409
123	0.00132952	0.0020022	0.00287587	0.00504256	0.00871213	0.010792	0.0114632	0.00120912	0.00184885	0.00295927	0.00356486	0.00389742	0.00429626	0.00311988	-0.000258474	5.03242e-05	2.24469e-05	0.000464426	0.000755084	0.00161842	0.00262519
124	0.000192543	0.00170206	0.00298635	0.00669256	0.00983029	0.00795439	0.0095853	0.000627122	0.00199041	0.00342711	0.00231861	0.00258022	0.00398723	0.00321358	-0.000127331	-0.000217837	-0.000281654	-9.1393e-05	0.00121242	0.00104155	0.00191324
125	0.000256346	0.00109137	0.00281543	0.00431267	0.00825709	0.00913604	0.0105076	0.000662611	0.00127646	0.0040021	0.00335074	0.00448227	0.00422287	0.00269294	3.06468e-05	0.000228838	0.00034671	0.000667264	0.00141699	0.00136953	0.00200671
126	0.000289092	0.00153915	0.00282597	0.00545769	0.0111971	0.0088894	0.0136562	0.000405809	0.001223	0.00420675	0.00271369	0.00199519	0.00389237	0.00238426	0.00021952	-0.000191123	-0.000134766	0.000946299	0.0011182	0.00212512	0.00161849
127	0.000258349	0.00185473	0.00253733	0.00463633	0.00804375	0.00995214	0.0155957	7.25412e-05	0.00243777	0.00166195	0.00324291	0.00331507	0.00355344	0.0028952	-1.20091e-05	-0.000212972	-1.20311e-05	0.000390252	0.00051745	0.00200655	0.00158096
128	0.000529459	0.00184894	0.00192928	0.00565759	0.0101056	0.00861211	0.0136607	0.000643653	0.00166516	0.00473643	0.00261291	0.00321684	0.00181442	0.00461385	-0.000232925	8.19168e-06	0.000133168	0.000706163	0.000499974	0.000971974	0.00152513
129	0.000776154	0.00127039	0.00285301	0.00796835	0.0068636	0.00896749	0.0138746	0.00106337	0.00229513	0.0022269	0.00404718	0.00442331	0.00461519	0.00693258	0.000480525	0.00071748	5.8686e-05	0.000531948	0.000987637	0.000466323	0.00211113
130	0.00136387	0.00155639	0.00367929	0.00686915	0.00972671	0.00942208	0.0121084	2.55837e-05	0.00143285	0.00427271	0.00211298	0.00480288	0.00402694	0.00427097	-9.68288e-06	-0.000241009	-0.000199939	0.000934479	0.0017309	0.0014355	0.00190856
131	0.000713121	0.00131641	0.00299662	0.00495181	0.00933221	0.0121476	0.0110978	0.000342319	0.00134759	0.00309971	0.00398162	0.00419639	0.00387649	0.00433474	0.00031829	0.000384901	9.49318e-05	0.00118092	0.000850851	0.00114035	0.00201198
132	0.000899242	0.00145489	0.00353701	0.00753588	0.00919841	0.00825922	0.0113803	0.000651059	0.00169087	0.00308013	0.00275697	0.00323726	0.00413775	0.00339467	0.00023417	0.000198557	0.000450471	0.000836097	0.000734233	0.00138186	0.00152201
133	0.000902773	0.00179948	0.00367939	0.0064052	0.00651956	0.0105363	0.0143512	0.0017381	0.00182727	0.00393621	0.00357941	0.00310927	0.0033276	0.00476608	-0.000371292	0.00030447	0.000373799	0.000269819	0.0013132	0.00118147	0.00101723
134	0.000935714	0.00238077	0.00336322	0.0057002	0.00962855	0.00847278	0.0114818	-0.000121272	0.00230022	0.00284054	0.00377025	0.00343828	0.00326591	0.00435056	-0.000289402	-0.000206387	0.000182073	0.000659803	0.00106075	0.00128661	0.0015315
135	0.00029076	0.000763183	0.00304846	0.00474985	0.00972923	0.00863614	0.0130509	0.000599513	0.00209443	0.00370687	0.00440275	0.00385432	0.00292306	0.00406481	0.000408293	-0.000276319	4.82323e-05	0.000327157	0.00129818	0.00120502	0.00161438
136	0.000434471	0.000410102	0.00570666	0.00675131	0.00991028	0.00818392	0.0140918	0.00048137	0.00245556	0.00358823	0.00374042	0.00272244	0.00402267	0.00407722	8.05127e-05	0.000113525	0.000250867	0.000644748	0.000647591	0.00222356	0.00235788
137	0.000487992	0.00179101	0.00357408	0.00633809	0.00815363	0.0113274	0.0138407	0.00148421	0.00137506	0.00284248	0.00514492	0.0037535	0.00310647	0.00501247	-0.000236855	-7.27985e-05	0.000236281	0.000640869	0.0005849	0.00176121	0.00140403
138	0.000766342	0.00172746	0.00381799	0.00688237	0.00643538	0.00668628	0.0142868	0.000723052	0.00159387	0.00371603	0.00400749	0.00329057	0.0047778	0.00267557	1.25039e-05	-0.000337627	-3.47963e-05	0.000304277	0.00126235	0.000893011	0.00201616
139	0.000769791	0.0016549	0.00461023	0.00775621	0.0114202	0.0110428	0.013521	0.00107624	0.00151909	0.00215573	0.00375318	0.0022389	0.00474794	0.00497745	-4.56261e-05	-0.000329793	2.94394e-05	0.000120679	0.00034414	0.0013402	0.00186517
140	0.00102354	0.00127645	0.00444744	0.00968563	0.00853669	0.0107905	0.00892162	0.00107193	0.00251081	0.00326101	0.0046015	0.00316023	0.0052548	0.00377728	0.000265804	-0.00014933	0.000606758	0.000628289	0.00175062	0.000816011	0.002176
141	0.000773476	0.00147764	0.00547151	0.00896062	0.00899723	0.0110829	0.0115794	0.00020261	0.00157872	0.00422541	0.00391391	0.0035253	0.00427464	0.00496686	0.000321305	0.000122903	-8.00583e-05	0.00141076	0.00153908	0.00148848	0.00187926
142	0.000310371	0.00121195	0.00389202	0.00675901	0.00810898	0.0109832	0.0111026	0.00086851	0.00181574	0.00275443	0.00307092	0.00443342	0.0030796	0.00423235	0.000368483	-0.000243384	9.54275e-05	0.000824803	0.000712336	0.00207757	0.00174061
143	0.000870238	0.00168493	0.00303552	0.00585137	0.0118447	0.0124239	0.0131499	0.000403366	0.00251611	0.00371631	0.00303452	0.00268172	0.0031429	0.00387566	0.000155856	-0.000411727	0.00027209	0.000719073	0.00152671	0.00238629	0.00193924
144	0.000483934	0.00144069	0.00417476	0.00632346	0.012456	0.00951837	0.00776024	0.000914884	0.00195213	0.00221373	0.00291688	0.00366139	0.0040296	0.0034837	1.28155e-05	-4.75879e-05	0.00028452	-6.48865e-05	0.000845319	0.00089021	0.00211068
145	0.000468138	0.00125175	0.00336564	0.00853685	0.0115603	0.0086554	0.0119877	0.00111821	0.00153964	0.0029267	0.00293047	0.00319991	0.00414268	0.00375125	2.16418e-06	-8.79e-05	0.000431333	0.00112246	0.000913324	0.00103411	0.00255731
146	0.000385254	0.00103353	0.00253949	0.00448739	0.0104735	0.012314	0.0146137	0.001207	0.0014183	0.00346948	0.00347665	0.004202	0.00266617	0.00367415	0.000615249	-0.000210077	0.000288013	0.000932844	0.000794275	0.00136352	0.00224268
147	-8.8233e-05	0.00141864	0.00339299	0.00720625	0.0102823	0.0090013	0.0099011	0.000450618	0.00195383	0.00329661	0.00343821	0.00331859	0.00439684	0.00432381	-0.000188897	-0.000243895	-0.000150959	0.00054039	0.000339002	0.00147244	0.00138669
148	0.000506718	0.000994199	0.00359911	0.00772708	0.0122413	0.00756968	0.0122341	-6.77508e-05	0.00136311	0.00322497	0.00293955	0.0040167	0.00280436	0.00582859	-0.000192911	-0.00037801	4.22844e-05	0.000695366	0.000964838	0.000972938	0.00274496
149	0.000423768	0.00118884	0.00241674	0.00589268	0.00934342	0.00959546	0.0141132	0.00028203	0.00175426	0.00319781	0.00553275	0.00393623	0.00375437	0.00475447	-7.94382e-05	0.00033541	-4.32792e-05	0.000912274	0.00155683	0.00214557	0.00188262
150	0.00139934	0.00136774	0.00296	0.00817214	0.0111495	0.00857659	0.0112038	0.000390413	0.00103495	0.00395767	0.00191903	0.00362718	0.00527031	0.00408489	0.000223276	-0.000180135	5.46376e-05	0.00040466	0.00154341	0.000492269	0.00241987
151	0.00090173	0.00128604	0.00475165	0.00604646	0.00991318	0.00721837	0.0123355	0.000935593	0.00204036	0.00298187	0.00272308	0.00436042	0.00319364	0.00494753	9.59427e-05	1.32891e-05	0.000751598	-3.29984e-05	0.00105298	0.000651881	0.00150769
152	0.00127386	0.000514037	0.00221177	0.0065903	0.00915116	0.0112077	0.00912613	0.001213	0.00154202	0.00480922	0.00274611	0.00266325	0.0045962	0.00363992	-7.00544e-05	-0.000231593	0.000678882	0.000920534	0.000876342	0.00136836	0.000815475
153	0.000197478	0.00200531	0.00276862	0.00602329	0.0068406	0.00900569	0.00962338	0.000414505	0.00144205	0.00334809	0.00280162	0.00481502	0.00262992	0.00445702	4.72518e-05	0.000411023	0.00113021	0.000186591	0.00129258	0.00170603	0.00185471
154	0.00122054	0.000350247	0.00332384	0.00829348	0.00914884	0.0102641	0.0143135	0.000776819	0.00122081	0.004564	0.00239175	0.00495601	0.00258387	0.00442518	0.000352755	-0.000318869	0.000118152	0.000623815	0.000348098	0.00162876	0.00145535
155	0.000510372	0.00142961	0.00311361	0.00666166	0.00850883	0.0105756	0.0130629	0.000707261	0.00237443	0.00421921	0.00210515	0.00322699	0.00419652	0.00390805	0.000134668	-7.58619e-05	0.000431665	0.000502689	0.00139607	0.00104666	0.00301726
156	0.000355357	0.00140292	0.00370663	0.00703919	0.0109156	0.00895819	0.010954	0.000686929	0.00166529	0.0026711	0.0042657	0.00220309	0.0038682	0.00494981	-0.00030628	0.000218256	0.000455684	0.000984032	0.00118714	0.00111007	0.00176473
157	0.000359368	0.000924286	0.00321321	0.00696406	0.0072831	0.0133835	0.0123879	0.00127587	0.00220205	0.00506321	0.00207092	0.00372356	0.00293072	0.00646954	-0.000533004	-0.000200428	0.000488194	0.000881788	0.000701253	0.000913877	0.00233323
158	0.00102671	0.00152196	0.00242375	0.00634507	0.00940713	0.0114174	0.0119642	0.000617564	0.0013521	0.00425118	0.00451189	0.00198961	0.00338788	0.00327785	-5.45945e-05	0.000165042	3.43904e-05	0.000812751	0.000882121	0.000824316	0.00157094
159	0.000442504	0.00116865	0.00368939	0.00625471	0.0072474	0.0121609	0.0145316	0.000527541	0.0025733	0.00301882	0.00231952	0.00303815	0.00402177	0.00452613	0.000457671	0.000143047	0.000342376	0.000282432	0.00106056	0.00180091	0.00167335
160	0.00129729	0.00104257	0.00349318	0.00524022	0.010245	0.0105023	0.01549	0.000689853	0.00171803	0.00314092	0.00406522	0.00371646	0.00315814	0.00441856	-0.000392033	0.000514095	7.33666e-05	0.00017355	0.00106873	0.00166248	0.0020021
161	0.00127999	0.00128233	0.00488196	0.00720192	0.00921611	0.0114515	0.0111101	0.000692281	0.00112443	0.00342892	0.00271817	0.00214779	0.00466826	0.0031892	-0.000223401	2.48494e-05	8.96121e-05	0.000368159	0.000603709	0.00147011	0.00213199
162	0.000878525	0.00147938	0.00304814	0.00728027	0.00653952	0.00982057	0.00990635	0.000436188	0.00142311	0.00369661	0.00364393	0.0031871	0.00307804	0.00497266	-0.000169243	-0.000247064	0.000381313	0.000843565	0.00117182	0.000541119	0.00212449
163	0.000898126	0.00112675	0.0027222	0.00732088	0.00904374	0.00962108	0.0151887	0.000470877	0.00257791	0.00375939	0.00225814	0.00309273	0.0035236	0.0038387	-0.000343515	0.000176255	0.000136587	0.000213315	0.00100909	0.00177757	0.00169794
164	0.000282808	0.00191541	0.00299851	0.00722501	0.0122429	0.0106548	0.0123357	0.00106228	0.00181772	0.00261258	0.00356508	0.00346033	0.00322505	0.00430256	0.000473827	0.000143736	-0.000112845	0.000292122	0.000480181	0.00196226	0.00140121
165	0.00180515	0.000842247	0.00287035	0.00683828	0.0113463	0.00867281	0.00874371	0.000511454	0.00206291	0.00429839	0.00347015	0.00203449	0.00318254	0.00450244	-0.000171194	-0.000327454	0.000387749	0.000774633	0.00123885	0.00125107	0.00149237
166	0.000545388	0.000496433	0.00389368	0.00722714	0.00811908	0.0110913	0.0100839	0.000667658	0.00224984	0.00429481	0.0039017	0.00407607	0.00238194	0.00320969	0.000109204	0.000111692	0.000260291	0.000281416	0.000746668	0.00109709	0.00189626
167	0.000794611	0.0012294	0.00488196	0.00802978	0.00919692	0.00652924	0.0101062	0.000683793	0.0021427	0.00313637	0.00270034	0.00288506	0.0026436	0.0063351	-0.00015861	-0.000179104	-0.000212461	0.000942178	0.00099744	0.00200378	0.0014052
168	0.00150318	0.00201364	0.0032753	0.00860008	0.0126674	0.00936702	0.0113749	0.00139642	0.00115899	0.0033409	0.00284168	0.00326713	0.00236961	0.0035585	-0.000230889	-0.000252751	0.000135173	0.00045622	0.00107394	0.00129742	0.00139598
169	0.000407253	0.00196147	0.00237125	0.00811381	0.0092339	0.00924589	0.014548	0.00105184	0.0020243	0.00236153	0.00251287	0.00344169	0.00208349	0.0036731	-9.82055e-05	-1.61417e-05	0.000617973	0.000423524	0.00127587	0.000927523	0.00208289
170	0.000609805	0.00222572	0.00423817	0.00793043	0.0123587	0.00608355	0.0126977	0.00184944	0.00197469	0.00314442	0.00279137	0.00397845	0.00389507	0.00341076	0.000173218	-8.00151e-05	9.62751e-05	0.000705885	0.00111282	0.00118175	0.0026332
171	0.000553513	0.00186605	0.0030511	0.00784947	0.00674851	0.00931421	0.0173989	0.00137218	0.00227018	0.00428201	0.00352954	0.00417865	0.0037533	0.00401249	-0.000104694	2.37806e-05	0.000714987	0.000597469	0.000418563	0.0018197	0.00158927
172	0.000282579	0.00155694	0.00257544	0.00522096	0.0122454	0.00644974	0.00835884	0.000671741	0.00257659	0.00391525	0.00225046	0.00256086	0.00146662	0.00365387	-0.000169565	-0.000317288	-2.31147e-05	0.000382111	0.00161695	0.00108049	0.00195936
173	0.0004792	0.00206734	0.00377486	0.00594717	0.0098503	0.0104712	0.0112952	0.00119802	0.00161727	0.0033383	0.0021997	0.00165382	0.00375375	0.00495956	0.000111705	-0.000147358	-0.000101625	0.000532482	0.000542965	0.00143434	0.00253124
174	0.000506926	0.00237567	0.00379403	0.00704691	0.010467	0.00757587	0.0133361	0.000602084	0.00178955	0.00377687	0.00274379	0.00256571	0.00388797	0.00378263	0.000497543	0.000566085	0.000644821	0.000208367	0.00136659	0.00141368	0.00146812
175	0.000629192	0.00129589	0.00443128	0.00788199	0.0109509	0.0103826	0.0166992	0.00141204	0.00176428	0.00268132	0.00182378	0.00250354	0.00256234	0.00371978	-0.000271651	-0.000323407	0.000531726	0.000570193	0.000821825	0.000686286	0.00187615
176	0.00087036	0.00207823	0.00361897	0.00601205	0.0091057	0.00995889	0.00978981	0.00137147	0.00174174	0.00292627	0.00146246	0.00335402	0.00286334	0.0052191	-0.000188019	-3.97518e-05	0.000191032	0.00063036	0.000729236	0.00119712	0.00206034
177	0.000625437	0.00105033	0.00286332	0.00770792	0.0126503	0.0108611	0.0111675	0.000274565	0.000726427	0.00322003	0.00279241	0.00248132	0.00347535	0.00390959	-5.90123e-05	0.000308714	0.000701215	0.000613936	0.00119078	0.000924696	0.00274798
178	0.000891904	0.00165999	0.00322548	0.00569302	0.010564	0.00726296	0.0121441	0.000445135	0.00164667	0.00274032	0.00330253	0.00251683	0.00307046	0.0037661	0.00022784	-5.13033e-06	5.81212e-05	-0.000150997	0.000649958	0.00129905	0.00220193
179	0.000645587	0.00146308	0.00369895	0.00747113	0.00723293	0.0095005	0.010334	0.00125345	0.0018277	0.00485851	0.00216199	0.00425531	0.00272425	0.00414717	-0.000453173	2.25254e-06	0.00050833	0.000323956	0.000864127	0.00160911	0.00194646
180	9.81181e-05	0.00100018	0.00268598	0.00552199	0.0102197	0.00980742	0.011173	0.00105266	0.00192605	0.00371065	0.00185176	0.0038248	0.00325207	0.0041803	-6.66727e-05	0.000506785	0.00058756	-1.65561e-05	0.00151218	0.000719668	0.00144132
181	0.00124758	0.00169938	0.00400911	0.00866155	0.0102274	0.00982295	0.0107149	0.00140792	0.00137516	0.00362868	0.0025831	0.00370981	0.00300226	0.00368795	1.99775e-07	-9.38984e-05	-0.000169512	0.000637136	0.000644372	0.00134536	0.00153775
182	0.000527855	0.00119438	0.0035229	0.00602954	0.0104	0.00813262	0.0117127	0.00139469	0.00120773	0.00297519	0.00401695	0.00283193	0.00270753	0.00391595	-0.000380712	0.000473238	0.00064085	0.000733579	0.00103164	0.00128124	0.00157362
183	0.000724185	0.000708529	0.00338083	0.00540636	0.011042	0.00970372	0.00989479	0.000980186	0.00227454	0.0030703	0.00382987	0.00431361	0.00326604	0.00407528	7.12868e-05	0.000335622	0.000414295	0.000399353	0.000620128	0.00148985	0.00167741
184	0.000656448	0.00114241	0.00182632	0.00750701	0.0116065	0.0104399	0.0170864	0.000372861	0.00201513	0.00400561	0.0046716	0.00279253	0.00362809	0.00360775	-0.000405066	-2.4204e-05	3.49261e-05	0.000730278	0.00147341	0.0011596	0.0020303
185	0.000194537	0.00104143	0.00380082	0.0066466	0.00978993	0.0117483	0.0113823	0.000410654	0.00216192	0.00288596	0.00267844	0.00458691	0.00282779	0.0042036	0.000236929	-0.000119875	-6.2413e-05	0.000475381	0.000476913	0.000701922	0.00240693
186	0.000749422	0.00158733	0.00352689	0.00537514	0.0119734	0.0101743	0.0117037	0.000595968	0.00188802	0.00399587	0.00139532	0.00304009	0.00383027	0.00478249	-0.000379044	0.000230893	4.18416e-05	0.000743072	0.000402887	0.00157171	0.00180782
187	0.000901126	0.0017764	0.0041201	0.00656974	0.0115157	0.0114508	0.0126238	0.000722169	0.0022938	0.00351962	0.00145362	0.00200047	0.00320877	0.00433306	-0.000321672	0.000415318	-7.03856e-05	0.00112895	0.00124727	0.00083385	0.00217265
188	0.000421635	0.00258064	0.00235492	0.00335826	0.0071249	0.00987158	0.0117858	0.00169871	0.00236823	0.00475513	0.00329286	0.00354648	0.00359556	0.0034401	-0.000214776	5.7211e-05	-0.000145014	0.000535663	0.00149957	0.00121519	0.00150689
189	0.00112493	0.00120758	0.00284889	0.00654372	0.00989869	0.00825202	0.0125425	1.90556e-05	0.00256633	0.003065	0.00395822	0.00306083	0.00286453	0.00379382	0.000111851	0.000238128	-2.30269e-05	0.000313453	0.00112883	0.00133185	0.000935187
190	0.000286872	0.00154531	0.00475014	0.00695639	0.0120029	0.00689975	0.0110463	0.000582368	0.00214083	0.00185871	0.00387662	0.00219326	0.00369808	0.0043811	-0.000281173	2.57155e-05	0.000248318	0.000893962	0.000240888	0.000995785	0.00167218
191	0.000917515	0.001222	0.00365554	0.00477942	0.00978797	0.00887974	0.0143613	0.00110891	0.00264768	0.00386033	0.00373216	0.00364953	0.0028583	0.0041684	-0.00015403	0.000200947	0.00018514	0.000583588	0.00137768	0.00125529	0.00103177
192	0.00157733	0.00133448	0.00270862	0.00598631	0.00970188	0.00843268	0.0112675	0.000912514	0.00265906	0.00321684	0.00241368	0.00347026	0.00384277	0.00331477	-0.000320424	0.000161696	-3.15172e-06	0.00103332	0.000592792	0.00195465	0.00151466
193	0.00108523	0.000743072	0.00451628	0.0047048	0.00810752	0.00607364	0.0115069	0.000637968	0.00203638	0.00370046	0.00270116	0.00429237	0.00363556	0.00344403	9.25259e-05	0.000216286	-1.32165e-05	0.00090081	0.000779627	0.001163	0.00137612
194	0.00013866	0.00161023	0.00547998	0.00652072	0.0107615	0.00762207	0.0138035	0.000454149	0.00247702	0.00219481	0.00192759	0.00268468	0.00262667	0.00318257	-8.70834e-05	-2.05303e-05	0.000152611	0.000736895	0.00119766	0.00155906	0.00168569
195	0.000550185	0.00166582	0.00326054	0.00668916	0.0107589	0.0103234	0.0120746	0.000120217	0.00119611	0.00371466	0.00290707	0.00470657	0.00455675	0.00524163	0.000416052	-2.71195e-05	6.39864e-05	0.000282613	0.00171311	0.00144156	0.00132309
196	0.000493635	0.000945264	0.00363134	0.00555492	0.0100643	0.00822231	0.0138334	0.000300082	0.00162896	0.00342999	0.00316229	0.0027135	0.00338472	0.00471318	-0.000178482	2.49482e-05	0.000377115	0.000686784	0.0015935	0.00111738	0.00167202
197	0.000258402	0.00168656	0.00399494	0.00830128	0.00974439	0.0127559	0.0106237	0.000735884	0.00228033	0.00343616	0.00318486	0.00284176	0.00225948	0.00452782	-0.000268023	0.000319518	-0.000165961	0.000725371	0.000919082	0.000877171	0.00185591
198	0.000908844	0.00152978	0.00438173	0.00523037	0.00736075	0.00975961	0.0119637	0.00143735	0.00142174	0.00290087	0.00134009	0.00261262	0.00515806	0.00481188	0.000243655	0.00027572	1.18732e-06	0.000555514	0.00145744	0.00163333	0.00193941
199	0.000442409	0.00180419	0.00411849	0.00628127	0.0116312	0.00856026	0.011473	0.000755475	0.00114935	0.00404409	0.00456689	0.00291116	0.00177446	0.0030223	-0.00045389	-0.000279868	0.000506177	0.00101541	0.000494265	0.00127149	0.00197419
200	0.000648734	0.00199485	0.00398525	0.00391822	0.00941607	0.00557077	0.0135227	0.000873884	0.00119389	0.0040003	0.00320668	0.00295024	0.00280731	0.00354175	5.03769e-07	0.000158247	-0.000189328	0.000456581	0.00121413	0.00258134	0.00191107
201	0.000892283	0.00182971	0.00478765	0.00663043	0.0103584	0.00930774	0.0102154	0.00121624	0.00183768	0.00344365	0.00289353	0.00238874	0.0050269	0.00457532	0.00020532	0.000455131	-3.82025e-05	0.00037054	0.000666657	0.00141875	0.00153424
202	0.000197176	0.00184583	0.00360571	0.00616281	0.00910295	0.0077557	0.0107423	0.00165708	0.00123939	0.00330614	0.00353448	0.00332394	0.00478813	0.00428381	0.000357483	-0.000145798	-6.61399e-05	0.000760207	0.000790273	0.000507384	0.0016818
203	0.000281604	0.00112004	0.00328116	0.00652905	0.00988922	0.00519808	0.0110626	0.00153965	0.00213117	0.00326347	0.00301191	0.00300164	0.0020737	0.00472252	-0.00016974	-4.46611e-05	0.000296858	0.000578631	0.000469636	0.00191148	0.00147066
204	0.000232553	0.00142775	0.00356096	0.00505028	0.0100025	0.00778949	0.0120435	0.00115988	0.00166785	0.00294629	0.00370512	0.00371481	0.00381769	0.00395301	-0.000223957	-1.64362e-05	-0.000108727	0.000278044	0.000641198	0.00124598	0.00236247
205	0.000730126	0.00128538	0.00344313	0.00732686	0.00933786	0.00829049	0.00901351	0.000418822	0.00233359	0.00265625	0.00366044	0.00308465	0.00384854	0.00460652	-0.000266803	0.00025031	0.000352018	0.000756123	0.000709926	0.0017325	0.00204742
206	0.000757327	0.00189536	0.00289423	0.00627733	0.00995331	0.00976868	0.00860533	0.00125431	0.00203946	0.00254393	0.00312386	0.00293073	0.0028721	0.00456067	-0.000271885	0.000372418	4.64612e-05	0.000486933	0.000683404	0.00159363	0.00133385
207	0.000138614	0.0011532	0.0041194	0.00446435	0.0115393	0.0101958	0.00954512	0.00067923	0.00136901	0.00264196	0.00346869	0.00250574	0.00374785	0.00532589	0.000226854	-0.000292225	-0.000152372	0.00083369	0.000884388	0.00143752	0.00223833
208	-7.72781e-05	0.00129249	0.00283702	0.00708594	0.00900314	0.00985337	0.0108203	0.00135876	0.0022929	0.00342738	0.00434372	0.00422084	0.00364707	0.00439036	-0.000121694	-0.000268114	0.000400575	0.000651036	0.000733506	0.000964055	0.00153382
209	0.000472076	0.00162488	0.00541433	0.00574197	0.00967094	0.0081366	0.00941376	0.000753409	0.00202247	0.00309344	0.00217256	0.00477175	0.00234168	0.00275666	0.000257196	7.54107e-06	-1.77773e-05	0.000492593	0.000999293	0.00205637	0.00119589
210	0.00128275	0.000722906	0.00438526	0.00606316	0.00930494	0.012659	0.0136758	0.000526026	0.00274906	0.00414981	0.00228679	0.00611202	0.00322662	0.00343008	0.000465579	0.000655011	0.000332599	0.00127295	0.000395934	0.00164621	0.00214947
211	0.000880729	0.00144924	0.00260605	0.00718288	0.00847983	0.0124015	0.0113153	0.00166948	0.00106964	0.00408092	0.00221098	0.00400314	0.00410981	0.00525329	-2.80888e-05	-0.000200947	0.000188488	0.000289381	0.000423471	0.00150453	0.00168199
212	0.00125006	0.0015824	0.00302564	0.0066314	0.00873303	0.00885945	0.00792933	0.000939883	0.00176583	0.00228266	0.00226497	0.00311102	0.00409772	0.00276671	-0.000159945	-0.000106876	-0.000171223	0.000897946	0.00122335	0.00133691	0.00219773
213	4.98451e-06	0.00182675	0.00405777	0.00707246	0.0096327	0.00820391	0.0104096	0.000413959	0.00271839	0.00389075	0.00226485	0.00259113	0.00346602	0.00379102	-1.74743e-05	-7.7521e-05	-2.7151e-05	-0.000249195	0.00159458	0.00190175	0.00234802
214	9.6004e-05	0.000885355	0.00530344	0.00581428	0.0116147	0.01148	0.0144722	0.00154346	0.00234553	0.00436295	0.00309414	0.00339099	0.00346558	0.00616652	0.000491314	0.000139172	0.000103995	0.00074198	0.00137218	0.0018034	0.00149769
215	0.000530463	0.00122695	0.00380144	0.00663591	0.010512	0.00751488	0.0122576	0.000986137	0.0023894	0.00381962	0.00329802	0.00294636	0.00388681	0.00381063	-0.000237395	0.00017482	0.000613775	0.00102721	0.0013844	0.00165343	0.00281408
216	0.00102851	0.00170001	0.00478511	0.00630641	0.00977333	0.0105319	0.0131047	0.000926668	0.00129223	0.00419834	0.0030419	0.00314127	0.0040402	0.00480482	0.000281297	2.95904e-05	6.62485e-05	0.000204188	0.000701713	0.000909489	0.00206114
217	0.001002	0.00082341	0.00350482	0.00655375	0.0095137	0.0101215	0.0142069	0.00112795	0.0020213	0.00306703	0.00258888	0.0029385	0.00241154	0.00357059	6.96333e-06	-0.000390906	-0.000220231	0.000475718	0.000967912	0.0012319	0.00191576
218	0.00073554	0.000943177	0.00370363	0.00660891	0.00919363	0.0102386	0.0129041	0.000582475	0.00219651	0.00367037	0.00335821	0.00399986	0.00368625	0.00408055	-0.000113251	0.000201574	6.40144e-05	0.000582074	0.00100103	0.000579068	0.00110617
219	5.83296e-05	0.00132297	0.00343227	0.00880479	0.00834151	0.0064693	0.0091754	0.000654718	0.00285114	0.00389045	0.003674	0.00319627	0.00346054	0.00349035	0.000124306	-7.41086e-05	0.000295182	0.000318454	0.00103399	0.00154825	0.00225805
220	0.000645577	0.00144745	0.00426346	0.00534922	0.00964195	0.00800273	0.0133708	0.00118868	0.00191337	0.00304082	0.00232249	0.00298424	0.0021875	0.00554794	0.00020154	0.000145065	0.000335218	0.000548211	0.000723059	0.00113331	0.00198554
221	0.000493448	0.00158681	0.00393152	0.00668099	0.0104814	0.0107907	0.0122162	0.00142153	0.00187884	0.00403094	0.00270094	0.00388272	0.00356103	0.00404558	-0.000300043	3.15018e-05	0.000269123	0.00106098	0.00150107	0.000994536	0.00211975
222	0.000741928	0.00222667	0.00369711	0.00851831	0.00922641	0.0112802	0.00800458	0.000719222	0.00138125	0.00380694	0.00370146	0.00226761	0.00288177	0.00430682	0.000104234	7.38172e-05	6.73722e-05	-0.000267988	0.0015918	0.00104569	0.00193628
223	0.000999129	0.00204046	0.00324495	0.00618947	0.00942396	0.0101014	0.015262	0.000937039	0.000974495	0.00436906	0.00211046	0.00264183	0.00349241	0.00326028	-0.000197918	-6.98366e-05	0.00031625	0.000268218	0.0012581	0.000798295	0.0024737
224	0.000340088	0.00208033	0.00401797	0.00912648	0.00693812	0.0105858	0.0119279	0.00083309	0.00088685	0.00283276	0.00331229	0.00367106	0.00374084	0.00476968	-0.000328559	-0.00014913	0.000530553	0.000142282	0.00159061	0.00165851	0.00264382
225	0.00072683	0.000842313	0.00275491	0.00684954	0.00951248	0.0135289	0.0112035	0.000611013	0.00217623	0.00382855	0.00369247	0.00261947	0.00254252	0.00394145	-0.000154354	0.000467736	0.000319476	0.000873896	0.000604951	0.000911179	0.00215363
226	0.00107993	0.00136227	0.00376965	0.00709462	0.00901525	0.0101001	0.0117325	0.000489691	0.00139434	0.00382215	0.000992282	0.00371915	0.00211924	0.00597151	-3.00185e-05	0.000280944	0.000455632	0.000407438	0.00126347	0.00117262	0.00154215
227	0.000819942	0.00130916	0.00382524	0.00709231	0.00478506	0.0100249	0.0131059	0.00153249	0.00240714	0.00273158	0.00397809	0.00393902	0.00286958	0.00395028	-0.000260109	-9.80777e-06	1.47051e-06	0.000318015	0.000458152	0.000882197	0.00159494
228	0.00120007	0.00138758	0.00399509	0.00690054	0.00967132	0.00790681	0.0084761	0.000201062	0.00228381	0.00372526	0.00094724	0.00356375	0.00332885	0.00470964	-2.46743e-05	-0.00015955	-5.63499e-05	0.000783754	0.00104504	0.00129568	0.00167953
229	0.000565884	0.00180431	0.00321219	0.00776151	0.0106569	0.00970314	0.0109928	0.00112916	0.00211988	0.00310184	0.0036929	0.00210237	0.00267439	0.00438144	0.000114326	6.49201e-05	-6.18833e-05	0.000277252	0.000317728	0.00230468	0.00206413
230	0.000315953	0.00123234	0.0032719	0.00644418	0.0100783	0.00771106	0.0125444	0.000215674	0.00203744	0.00342224	0.00311913	0.00292091	0.00265526	0.0043956	2.69491e-05	-0.00030881	-0.000264284	0.000791802	0.000341513	0.00128747	0.00250225
231	0.000469917	0.00186893	0.00394019	0.00609304	0.010885	0.00842834	0.0148649	0.00110038	0.00254519	0.00318422	0.00306039	0.00355388	0.00205892	0.00393432	-0.000252045	0.000505239	4.08756e-05	0.000486811	0.00137426	0.00119742	0.0013846
232	0.00071614	0.00148214	0.00386326	0.00760228	0.0131616	0.00973191	0.012903	0.000708903	0.0021045	0.00125154	0.00272206	0.00293335	0.00258997	0.00482175	-1.54672e-05	-1.71586e-05	1.00576e-05	0.000807762	0.00104818	0.00125718	0.00219731
233	0.000430546	0.00126384	0.00274079	0.00731615	0.00951532	0.0117125	0.0152537	0.00114149	0.00229785	0.00256657	0.00334126	0.00264117	0.0032909	0.00389463	8.41555e-05	4.65682e-05	0.000496862	0.000509377	0.00140551	0.00104186	0.00235076
234	0.000466744	0.00176966	0.00316263	0.00622645	0.0109733	0.00997419	0.0173517	0.000974307	0.00209866	0.00366232	0.00345152	0.0031845	0.00335271	0.00346569	2.08743e-05	-0.000319963	0.000122693	0.000484969	0.000476692	0.000883525	0.00247363
235	0.000960432	0.00135189	0.00493712	0.00632727	0.00961479	0.00976394	0.00956513	0.00122634	0.00252841	0.00351401	0.00419211	0.00350937	0.00287417	0.00590201	-8.55734e-05	-0.000265597	0.000475485	0.0012602	0.000514002	0.00200281	0.00244514
236	0.000803604	0.00161829	0.00296339	0.00603677	0.00913565	0.00627474	0.0127058	0.000354119	0.00181032	0.00311484	0.00301296	0.00386008	0.00325106	0.00458468	-8.72804e-05	0.000167882	0.000359975	0.000487789	0.00114026	0.00115027	0.00186284
237	0.00104714	0.00237599	0.00205422	0.00823153	0.00914029	0.00878703	0.0128925	0.00058957	0.00146262	0.00253749	0.00220123	0.00377619	0.00331008	0.00329116	0.000237539	-0.00016798	0.0001386	0.000481046	0.000967605	0.000914769	0.00171215
238	0.000379561	0.0011939	0.00363351	0.00628206	0.00777801	0.013502	0.0110084	0.00113715	0.00213527	0.0025076	0.0033435	0.00399009	0.00326928	0.00325427	-5.62641e-05	0.000289539	1.33095e-06	0.000426693	0.00186958	0.00141997	0.00119741
239	0.000461195	0.00125444	0.00284452	0.0078088	0.00773654	0.00973241	0.0113535	0.00060081	0.00197227	0.00296009	0.0033307	0.00238545	0.00367837	0.00372057	0.000459567	-0.000186221	2.91556e-05	0.000448169	0.00106783	0.00112762	0.002167
240	0.00106246	0.00106361	0.00273961	0.0067468	0.0109698	0.00782982	0.011928	0.00109237	0.00173037	0.00406417	0.00466132	0.00327749	0.00401906	0.00394855	-2.08173e-06	0.000368335	-0.000171878	4.27294e-05	0.00142707	0.00158259	0.00199048
241	0.00015477	0.00135376	0.00386616	0.00622188	0.0114281	0.00725592	0.0105361	0.000847516	0.00170782	0.00369199	0.00170731	0.00324641	0.00372051	0.00431941	0.000318929	-0.000121534	0.000265937	0.000374117	0.00222513	0.0013951	0.00215106
242	0.000419458	0.00186601	0.00291781	0.00733444	0.0072708	0.00793968	0.00788083	0.000475266	0.00171055	0.00199366	0.00291328	0.00442399	0.00352535	0.00460542	3.28306e-06	0.000207609	0.000349582	0.000400882	0.000396022	0.00106937	0.00157638
243	0.00016841	0.00138292	0.00393762	0.00741989	0.00769955	0.00879802	0.0142024	0.00130263	0.00247949	0.00373237	0.00298766	0.00332478	0.00393532	0.00344133	2.1764e-05	-1.26125e-06	9.1575e-05	0.000748318	0.00144774	0.00111611	0.00225001
244	0.0011937	0.00164207	0.00336585	0.00702706	0.0130273	0.0103797	0.0140053	0.00133688	0.00129633	0.00336076	0.00168168	0.0030891	0.0036097	0.00390083	-2.26477e-05	0.000617338	-7.06631e-06	0.00152343	0.00141831	0.00119704	0.00259217
245	0.000436998	0.00138017	0.00462491	0.00589647	0.00789225	0.00821153	0.0102056	0.000846974	0.00184038	0.00238021	0.00112625	0.00337496	0.00414342	0.00491924	-0.000197135	-0.000261056	3.57739e-05	0.000794546	0.00097096	0.000804985	0.00132211
246	0.000111613	0.00115321	0.00472167	0.00546779	0.0097948	0.00666173	0.0114827	0.00131203	0.00139327	0.00307314	0.00191206	0.00305185	0.0037015	0.0042237	0.000103882	7.02675e-05	1.05547e-05	0.00133234	0.00130599	0.0017086	0.00129706
247	0.00056137	0.00149853	0.00455263	0.00683132	0.0102364	0.00850556	0.00997453	0.000513619	0.00282913	0.00229456	0.00248381	0.00271631	0.00401475	0.00343969	0.00050465	-7.46153e-05	-7.8437e-06	0.000585022	0.000520577	0.00268769	0.00197786
248	0.00064012	0.0010968	0.00452236	0.0069942	0.00716142	0.00970481	0.0128665	0.00116531	0.00256387	0.00292193	0.00220651	0.00317022	0.00321854	0.00512186	-2.54388e-05	0.000376938	0.000157488	0.000200028	0.000692717	0.00193913	0.00119946
249	0.000275926	0.00114025	0.004103	0.00745547	0.00919735	0.00859649	0.00858341	0.000983916	0.00190192	0.00281478	0.00263391	0.00386946	0.00329336	0.00402666	-0.000536426	0.000230268	0.000543103	0.000202018	0.0013033	0.00176742	0.00145864
250	0.000569505	0.00224689	0.00309913	0.00693974	0.0109667	0.0114814	0.0132145	0.000946834	0.0023022	0.00414192	0.0022921	0.00248912	0.0021045	0.00367411	0.000130233	0.000141065	4.36161e-06	0.000772184	0.000864216	0.00150711	0.00213615
251	0.000234997	0.00141413	0.00284423	0.00620561	0.0102912	0.0106603	0.0102654	0.00110899	0.00255023	0.00236075	0.0037543	0.0047643	0.00395074	0.00421169	0.000162996	-0.000437043	0.00022631	0.000629857	0.00120639	0.00116519	0.00101901
252	0.00100765	0.000494891	0.00428732	0.00749202	0.00879687	0.012098	0.0132432	0.00106752	0.00182385	0.00297849	0.00311173	0.0029636	0.00217506	0.00431721	6.70638e-05	4.88034e-05	0.000109263	0.000574674	0.000668638	0.00137097	0.00202632
253	0.000154275	0.00218643	0.00419624	0.00567395	0.00710893	0.0104673	0.0135596	0.000464603	0.00145826	0.00199511	0.00346443	0.00244571	0.0028009	0.00318529	0.000540772	-0.000152979	7.39821e-05	0.000998861	0.000981113	0.00179056	0.00212065
254	0.000145828	0.00146839	0.00304784	0.00739571	0.0105755	0.0119869	0.0114136	0.000599734	0.00264419	0.00317836	0.00370444	0.00335666	0.00343377	0.00453653	4.50659e-05	5.80311e-05	-6.05307e-05	-5.98397e-05	0.000388328	0.00127575	0.00128382
255	0.00121703	0.00187283	0.00382602	0.00521403	0.0103985	0.00824272	0.0106941	0.00128825	0.00237819	0.00321459	0.00399885	0.0037247	0.00336452	0.00495744	4.03429e-05	-0.000365869	0.00038378	0.00118002	0.000818096	0.00111776	0.00186636
256	0.000649294	0.00154134	0.00415207	0.00527506	0.00907305	0.0100284	0.0127164	0.00110568	0.00197349	0.00227187	0.00244787	0.00226134	0.00307126	0.00391526	0.000424125	-0.000213791	0.00017942	0.000926142	0.00101911	0.000981495	0.00180826
257	0.000570538	0.000748398	0.00323006	0.00843105	0.00846179	0.0107246	0.0120005	0.00103961	0.00163381	0.00322128	0.0024606	0.00372054	0.00400001	0.00485893	-0.00028458	0.000405742	0.000193162	0.000322436	0.00136248	0.00103772	0.00175753
258	0.000199648	0.00179392	0.00291014	0.00718485	0.00621908	0.0098632	0.0119414	0.000616141	0.00200388	0.00220227	0.00277705	0.00275625	0.00347302	0.00458063	-0.000113242	-0.000185527	-0.000100369	0.000507107	0.00107365	0.00184444	0.00159409
259	0.000213855	0.00164907	0.00422999	0.00650796	0.00913792	0.00891809	0.00852061	0.000334904	0.0015814	0.00189304	0.00256011	0.00291294	0.00375234	0.00265725	-0.000279192	0.000295576	-1.55197e-05	0.00024942	0.00100443	0.00093413	0.0020148
260	0.000653432	0.00124884	0.00367167	0.00651056	0.00971042	0.0103453	0.0123698	0.00105224	0.00198942	0.00413129	0.00234909	0.00311715	0.0031967	0.00512099	-0.000175078	0.000317688	0.00018558	0.00110652	0.000822066	0.000810107	0.00175662
261	0.000549804	0.00154897	0.00427611	0.00911201	0.00822163	0.00817862	0.0117563	0.000660237	0.001328	0.00240355	0.00258832	0.00402312	0.00469323	0.0032053	-0.000141668	-8.48e-06	3.06535e-05	0.000975487	0.00105397	0.000826546	0.00128164
262	6.71877e-05	0.000780216	0.00300501	0.00654394	0.00936378	0.00950684	0.0102597	0.000787253	0.00151176	0.00349699	0.00206225	0.00324369	0.00366375	0.00398508	0.000211269	-5.35925e-06	-0.000209361	0.000647688	0.00128533	0.00141482	0.00180321
263	0.000695456	0.000992151	0.00369211	0.00578422	0.0104483	0.0115938	0.0079031	0.000997204	0.00244435	0.00315857	0.00388519	0.00280327	0.00394601	0.00314079	-0.000127401	0.000409726	0.000225207	0.00071527	0.000919222	0.00210123	0.00152846
264	0.000194609	0.000885109	0.00362091	0.00725784	0.0065464	0.00824848	0.00598644	0.000402253	0.00245327	0.00359677	0.00315674	0.00378863	0.00326838	0.00283034	-0.000104711	0.000144064	0.000339267	0.000882362	0.000256702	0.000693238	0.00321842
265	0.000454859	0.00156158	0.00306763	0.00778394	0.00920887	0.010838	0.0124271	0.00119385	0.00116608	0.0018921	0.00305518	0.00397022	0.00319927	0.00493632	0.000172161	-0.000469507	0.000571266	0.000322046	0.00171852	0.00154337	0.00166943
266	0.000748259	0.00170904	0.00352262	0.00541408	0.0107392	0.0101117	0.0104026	0.000751024	0.00191351	0.00361857	0.00294055	0.00247147	0.00333145	0.00360566	-0.000146256	-0.000183737	0.000166961	0.000689444	0.00149251	0.000994625	0.0015877
267	0.00096192	0.000987036	0.00328179	0.00894985	0.00894466	0.00939328	0.0129465	0.000652973	0.00145856	0.00330831	0.0032563	0.00334163	0.00343405	0.00452797	9.6643e-05	-0.000110397	0.00036603	0.000528451	0.000882042	0.00135662	0.00190055
268	0.00045102	0.00123643	0.00290674	0.00812555	0.0090533	0.00825419	0.0143377	0.000925809	0.00259138	0.00423261	0.0031787	0.00434529	0.00344615	0.00431775	0.000365365	7.97943e-05	-0.000239164	0.00104188	0.00128863	0.000933155	0.00217959
269	9.85357e-05	0.00159002	0.00260149	0.00790205	0.0106565	0.00797044	0.0159802	0.00126955	0.00150935	0.00273374	0.00281632	0.00360021	0.00421343	0.00512105	0.000254079	0.000490466	0.000639331	0.000349005	0.00218088	0.00190893	0.00171192
270	0.000905166	0.00189695	0.00386901	0.00622222	0.0101021	0.0121654	0.0138941	0.000997922	0.00202454	0.00386416	0.0027824	0.00361742	0.00301247	0.00447301	0.00022909	0.000653304	2.89609e-05	0.000553681	0.00161566	0.00195871	0.00219295
271	0.000623407	0.00112514	0.0030934	0.00491278	0.00983388	0.0105412	0.00864613	0.000928167	0.00324933	0.00337513	0.00201158	0.00325837	0.00376805	0.00510735	0.000321449	0.000101894	0.000389758	0.000617366	0.000458453	0.00173586	0.00178989
272	0.000369254	0.00211358	0.00457683	0.00649957	0.010877	0.0127057	0.0130129	0.00147787	0.00116865	0.00322861	0.00262034	0.00292401	0.00196795	0.00443904	0.000197324	6.42953e-05	-5.2488e-05	0.000447665	0.00122431	0.00188608	0.00117166
273	0.000458926	0.00106435	0.0037959	0.00590155	0.0126701	0.00890308	0.0132647	0.000966525	0.00124768	0.00404997	0.00273421	0.0023312	0.00367038	0.00301341	-0.00018537	-4.64317e-05	3.07025e-05	0.000755692	0.00151608	0.00159097	0.00230934
274	0.000666154	0.00179857	0.00286483	0.0090803	0.00698623	0.00724158	0.0135536	0.000385553	0.00246635	0.00232555	0.00314271	0.0047171	0.00310551	0.00446609	-0.000146448	-0.000204852	-0.000113181	0.000396568	0.00149822	0.00158457	0.00116549
275	-6.26654e-05	0.00192652	0.00317717	0.00710672	0.0111637	0.0107097	0.0113354	0.00068498	0.00223892	0.00319742	0.00297545	0.00423302	0.00293359	0.00376685	-6.06265e-05	0.000320574	0.000147294	0.000496136	0.00105686	0.00106332	0.00223954
276	0.000607957	0.000293781	0.00268037	0.00877469	0.0107287	0.00978449	0.0108706	0.00058545	0.00111311	0.00436209	0.00257418	0.00228486	0.00318728	0.00335772	9.43266e-05	-0.000121084	-0.000399201	0.0003027	0.00131846	0.0016783	0.00136952
277	0.000493423	0.00159505	0.00365095	0.00851872	0.00862556	0.0112828	0.014142	0.00173757	0.00182262	0.00368337	0.00221658	0.00272388	0.00246528	0.00301324	0.000641044	-0.000135925	2.31464e-05	0.0005895	0.00067124	0.00128401	0.00189681
278	0.00105218	0.00129131	0.00208892	0.00827403	0.00960572	0.00997496	0.0119948	0.000763258	0.00252551	0.00306177	0.00332452	0.00341029	0.00263201	0.00487106	-0.000310887	1.54745e-05	0.000267655	0.000212232	0.00100225	0.00139242	0.00243306
279	0.000628482	0.00145778	0.00341982	0.00732945	0.00727145	0.00631474	0.0135552	0.00157599	0.0015733	0.00360329	0.00270265	0.00251058	0.00228957	0.00391424	-0.000322767	0.000194847	0.000839978	0.000668838	0.000255399	0.000897685	0.00159353
280	0.00106898	0.00183347	0.00427719	0.00673013	0.00840626	0.00762029	0.0125115	0.000804963	0.00169611	0.00284075	0.00434558	0.00347411	0.00188338	0.00418524	-9.17609e-07	0.000463738	2.53366e-05	0.000932484	0.00115983	0.000781081	0.00228974
281	0.00015881	0.00125752	0.00299948	0.00478167	0.00944546	0.00812545	0.00887799	0.000986528	0.00167275	0.00279083	0.00132599	0.00403463	0.00461211	0.00391624	0.000399001	-8.15359e-06	0.000413811	0.000522096	0.00132703	0.000943276	0.00179831
282	1.45847e-05	0.00220612	0.00377169	0.00692021	0.00568225	0.00868042	0.0100041	0.00029904	0.00144575	0.00229156	0.00320157	0.00377857	0.0030947	0.00455082	0.000262651	4.40051e-05	0.000376871	0.000479414	0.000698403	0.00113535	0.00182356
283	0.000861116	0.00189479	0.00376842	0.00652865	0.0105843	0.00950932	0.00756634	0.000904447	0.00180643	0.00321467	0.0026134	0.00294428	0.00407841	0.00575823	0.000140356	-4.96307e-05	0.000213991	0.00131696	0.00127533	0.00147188	0.00247828
284	0.000534761	0.00099468	0.00503007	0.00605389	0.0122964	0.0103076	0.0129334	0.000740977	0.00203032	0.00301748	0.00227128	0.00304728	0.0020517	0.00512361	-0.000155557	-0.000281855	-3.03232e-05	0.000712658	0.00188451	0.00133474	0.00221483
285	0.000749367	0.00180685	0.00371746	0.00703107	0.00705534	0.00966799	0.0109718	0.000335682	0.00110105	0.00377866	0.00312789	0.00235865	0.00267123	0.00478201	-0.000185403	0.000313809	5.25294e-05	0.000642724	0.00036282	0.00113243	0.00139717
286	0.00131911	0.000847222	0.00315697	0.00800894	0.0104777	0.00835978	0.0100058	0.000525852	0.00172701	0.00270702	0.00366951	0.00247764	0.0023648	0.00440324	-0.000303722	-0.000289054	0.000652396	0.000357286	0.00137408	0.0018517	0.00145445
287	0.00110122	0.00197224	0.00388085	0.00591708	0.00888743	0.00772424	0.0126883	0.00092191	0.00187114	0.00325307	0.00350308	0.00320242	0.00313507	0.0049376	0.000293288	-0.00020647	0.000490877	0.000403463	0.000500271	0.00139611	0.00196097
288	0.000855037	0.00148637	0.0041925	0.00626388	0.0083083	0.00528249	0.010733	0.000177243	0.000535637	0.00359605	0.00311108	0.00422648	0.00363493	0.00360298	-1.37219e-05	-0.000113252	1.98662e-05	0.00017677	0.0013206	0.00135619	0.00244518
289	0.00149628	0.00151772	0.00348898	0.00594089	0.00808095	0.00757224	0.0122874	0.000790456	0.00125822	0.00170518	0.000932234	0.0031242	0.00283706	0.0050715	-9.37144e-05	1.46719e-05	0.000215969	0.000623823	0.00122425	0.00130946	0.00151906
290	0.00132998	0.000828577	0.00437387	0.0069869	0.0100934	0.00967189	0.0156865	0.000589324	0.00146414	0.00369121	0.00390122	0.00334779	0.00217488	0.00585446	-0.000194955	0.000125595	5.31853e-05	0.000262912	0.000987365	0.00119155	0.00190487
291	0.000813083	0.00199078	0.00277752	0.00630248	0.0092878	0.00726714	0.0149595	0.00109701	0.00249165	0.00202837	0.00390323	0.00223152	0.00339928	0.00379414	1.11415e-05	0.000108276	-4.18528e-05	0.000640958	0.000767365	0.00182941	0.00120326
292	0.000762527	0.00184744	0.00305621	0.00797651	0.00740683	0.0104775	0.0115506	0.000605096	0.00200607	0.00343234	0.00353225	0.00425502	0.00274059	0.0028946	-9.60317e-05	0.000329898	-9.52676e-05	0.000464133	0.00122702	0.00193089	0.00184058
293	0.0010384	0.00120539	0.00232793	0.00695076	0.00952137	0.00729712	0.00997383	0.000975052	0.00240605	0.00419953	0.00326624	0.00314902	0.00414471	0.00475393	-0.00032551	7.22678e-05	0.000238699	0.000430064	0.00078197	0.00163227	0.000997744
294	0.000556033	0.000793878	0.00297552	0.00783993	0.0102072	0.00912327	0.0100418	0.000822861	0.00159622	0.00348594	0.00305581	0.00490079	0.00340294	0.00362374	6.5594e-05	4.74927e-05	0.000347963	0.000799128	0.000718669	0.00155253	0.00164524
295	0.000421046	0.00223527	0.00353109	0.00773844	0.00735817	0.0105612	0.0110643	0.00048426	0.000886188	0.00176051	0.00079057	0.00272964	0.00311923	0.00487371	-0.000375517	-0.000185133	0.000223704	0.000666738	0.00130238	0.00139329	0.00172721
296	0.0009733	0.00179418	0.00360868	0.0051365	0.0109136	0.0100032	0.0163625	0.000356277	0.00159843	0.00201393	0.00356913	0.00410228	0.00395408	0.00527542	-0.000194455	-8.83122e-05	0.000267643	0.00104618	0.00106751	0.000899575	0.00158721
297	0.000586772	0.00107034	0.00389262	0.00846116	0.00744356	0.00948778	0.0111002	0.000171984	0.00209655	0.00342936	0.00356081	0.00318805	0.00232494	0.00424091	-8.99519e-05	0.00022482	5.7191e-05	0.000930003	0.000840254	0.001824	0.00189364
298	0.000580122	0.00162712	0.00417495	0.00818823	0.00891521	0.0121863	0.0133953	0.000560338	0.00199052	0.00292965	0.00380228	0.00292207	0.00401819	0.00436501	0.0002438	0.000477607	0.000265234	0.000763005	0.000874964	0.000791001	0.00163872
299	0.00129802	0.00167065	0.00198952	0.00718063	0.010419	0.00638362	0.0121318	0.000777942	0.000903824	0.00292321	0.00131794	0.0035198	0.00251502	0.00488366	-2.43014e-05	-0.000280272	-0.000290494	0.000440562	0.000765635	0.00102814	0.00217179
300	0.000505261	0.00101496	0.00347591	0.00812125	0.00774577	0.0107861	0.0111404	0.000639707	0.00161511	0.00296241	0.00340464	0.00483953	0.00364847	0.00289396	-0.000175127	-0.000105182	3.85497e-05	0.000215393	0.00123371	0.000553705	0.00184366
301	0.000832505	0.00113616	0.0030192	0.00722803	0.00883269	0.00919293	0.0124632	0.00146935	0.00168818	0.00208661	0.00297109	0.00214789	0.00176806	0.00459455	0.000137003	-0.000217406	-0.000166743	0.0012516	0.000777163	0.00100561	0.00144554
302	0.000417472	0.00171295	0.00378224	0.00766583	0.0128272	0.00799176	0.0120068	0.000183641	0.00174989	0.00336675	0.00257502	0.00352086	0.00265995	0.00322404	-0.000214602	0.000168841	0.000381033	0.000407364	0.000565935	0.00112385	0.00122032
303	0.000250244	0.00183633	0.00334618	0.00851342	0.00892406	0.0086706	0.0101827	0.000745129	0.00143354	0.00427721	0.00339817	0.00281787	0.004227	0.00349296	-5.55337e-05	0.000165308	-0.000174177	0.00087418	0.000990005	0.00109051	0.00153162
304	0.000323244	0.000988243	0.00306196	0.00922657	0.0110336	0.00718932	0.00936448	0.00111979	0.00270912	0.00256164	0.00267853	0.00346248	0.00288238	0.0049073	-5.58046e-05	0.000167638	0.000309222	0.00106666	0.000538949	0.0015569	0.00202373
305	0.000851631	0.00178172	0.00308284	0.00641983	0.00831714	0.010781	0.0120808	0.000758391	0.00234548	0.0017579	0.00250722	0.00285956	0.00309316	0.00326582	0.00010487	0.000124756	9.96197e-05	0.000884172	0.00166	0.0016257	0.00159242
306	0.000481169	0.00183422	0.00212145	0.00684218	0.00781549	0.00791574	0.0141532	0.000696252	0.00191946	0.00360777	0.00406699	0.00318272	0.00386177	0.0036868	-7.52828e-05	-0.000411107	-0.000124044	0.000455912	0.00116371	0.00151695	0.00199184
307	0.00039384	0.00131094	0.00233016	0.00907297	0.00840049	0.00761787	0.013031	0.000143506	0.00189367	0.00267123	0.0032779	0.00253588	0.00228228	0.00377198	-0.000113651	0.000315161	0.00015886	0.00150961	0.00105296	0.00133652	0.00251196
308	0.00193656	0.00205712	0.00312492	0.00625625	0.00849383	0.00870038	0.0134956	0.000639017	0.00226943	0.00226271	0.00321469	0.00192507	0.00318057	0.00452779	0.000131746	-0.000152	0.00100696	0.000669129	0.000749617	0.00191465	0.00135861
309	0.000584963	0.00115547	0.00471185	0.00564269	0.0105528	0.0112781	0.0112926	0.000715492	0.00188247	0.00300341	0.00271795	0.00468897	0.00274722	0.00466276	0.000206391	-0.000219425	5.21294e-05	0.000192593	0.00115846	0.00168621	0.00230497
310	0.000310426	0.000518362	0.00328781	0.00771372	0.00811787	0.0118542	0.0114588	0.000543824	0.000699043	0.00263287	0.00307552	0.00388346	0.00337095	0.00488613	0.000182265	-0.000344341	0.000426817	0.000600626	0.000814061	0.00186826	0.00281501
311	9.67494e-05	0.00168431	0.00383122	0.00703218	0.0109076	0.00766258	0.00949526	0.000338908	0.00197826	0.00289915	0.00322977	0.00321229	0.00277118	0.00479876	0.000176125	-0.000242009	-5.70142e-05	0.000427363	0.000947981	0.00158488	0.00198725
312	0.000438161	0.00133781	0.00427	0.00558872	0.00846981	0.00875375	0.0114467	0.00148995	0.0023017	0.00121817	0.00222095	0.00275962	0.00260896	0.00336906	-0.000163432	0.000280412	0.000327231	0.000725988	0.00122683	0.00197279	0.00180025
313	0.000436725	0.00131747	0.00405687	0.00746904	0.0104721	0.0104466	0.0105009	0.000158727	0.00208105	0.00184832	0.00174028	0.00305146	0.0040274	0.00402989	0.000251613	-2.42148e-05	0.000277943	0.000978971	0.00110926	0.000662423	0.00233752
314	0.000401545	0.00194458	0.0041249	0.00608442	0.0113715	0.00640972	0.00753047	0.00132277	0.0011258	0.00222495	0.00140687	0.00269511	0.00342946	0.0060312	-0.000191782	-0.000181487	-0.00025659	0.000721808	0.00118623	0.00191434	0.00168252
315	0.000967483	0.00121906	0.00292613	0.00580205	0.00758826	0.00612074	0.0125156	0.000588209	0.00275637	0.00282333	0.00354338	0.00386605	0.0037881	0.00374278	4.62404e-05	7.24936e-05	0.000274726	-1.60413e-05	0.00153986	0.00150968	0.00131099
316	0.000572266	0.00216986	0.00346258	0.00712879	0.00962928	0.00968389	0.010403	0.000379808	0.00117672	0.0027631	0.00245839	0.00290582	0.00285203	0.0044893	-7.09199e-05	-9.19976e-05	0.000339267	0.000410915	0.00136128	0.000589454	0.00200281
317	0.00123548	0.00219509	0.00391831	0.0091375	0.00975219	0.00845094	0.00755862	0.00115694	0.00267846	0.00340699	0.00309819	0.00449231	0.00212397	0.00385001	4.97893e-05	-0.00012529	0.000209252	0.000619132	0.0015564	0.00135879	0.00185498
318	0.00056438	0.00139483	0.00277532	0.00553725	0.0113349	0.0106211	0.0112555	0.00102766	0.00111867	0.0034254	0.00274271	0.00356277	0.00336458	0.00379399	6.79915e-05	0.000138855	5.87607e-05	0.000963783	0.000315563	0.00204423	0.00174604
319	0.000899514	0.00129529	0.00337408	0.00546159	0.0107083	0.0101269	0.0110019	0.000981583	0.00156281	0.00245435	0.00166854	0.00348552	0.00354118	0.00355115	-0.00025319	0.000110467	9.97083e-05	0.000637805	0.0012765	0.00192168	0.00107542
320	3.07498e-05	0.00105291	0.00448012	0.00605948	0.00817693	0.00774522	0.0150915	0.00104203	0.00122669	0.00333068	0.00205972	0.00263582	0.00281082	0.00368016	9.70849e-05	0.000160591	0.000304481	0.000850199	0.000702246	0.00149098	0.00199796
321	0.000848919	0.00240176	0.00332232	0.00668227	0.00983346	0.0089351	0.0129384	0.00133545	0.00182775	0.00304781	0.00380215	0.00325463	0.00378435	0.00335936	1.87048e-05	-6.81882e-05	0.000386065	0.000698891	0.000775413	0.00133934	0.00165507
322	0.000887943	0.0023458	0.00341976	0.00583694	0.00864426	0.0108654	0.0113533	0.00093813	0.00159357	0.00381585	0.0017779	0.00355627	0.00330989	0.0027536	0.000120416	0.000154461	-0.000130968	0.000301658	0.00113212	0.00150641	0.00120992
323	0.00107081	0.00165134	0.00329313	0.0083773	0.00842771	0.0098059	0.0110033	0.000679471	0.00164243	0.00346161	0.0033081	0.00343201	0.00434417	0.00442881	-7.85274e-05	0.000141874	0.000183334	0.00086074	0.00162273	0.00152307	0.00231067
324	0.000394326	0.00113479	0.00350447	0.00422578	0.00748254	0.00870806	0.0112821	6.37953e-05	0.00141234	0.00257187	0.00203669	0.00221386	0.00283494	0.00433866	-0.000165405	0.000431946	6.75698e-05	0.000700056	0.0011874	0.00150819	0.00321502
325	0.000655779	0.00114174	0.00299183	0.0049406	0.00607151	0.00568734	0.00950914	0.000934494	0.00241909	0.00284814	0.00234275	0.00325172	0.00359578	0.00422091	0.000245792	7.12829e-05	0.000324037	0.000612792	0.00118195	0.0018487	0.00212092
326	0.000441714	0.000924685	0.00425809	0.00738257	0.00605674	0.00695381	0.00939606	0.00125019	0.0022265	0.00391347	0.00434467	0.00232521	0.00308857	0.0042445	0.000321942	5.62516e-05	0.000331878	0.00026422	0.000586265	0.000486047	0.00202024
327	0.000392898	0.00173146	0.00145009	0.00611684	0.00946555	0.00823583	0.0132564	0.000681647	0.00209232	0.00316301	0.00304064	0.0024743	0.00339382	0.00381073	4.12895e-05	-0.000154167	0.000560167	0.000692241	0.000908955	0.00196422	0.00146199
328	0.000837564	0.00148339	0.00359245	0.00707559	0.00721325	0.0100085	0.0125731	0.00101157	0.00160669	0.00303979	0.00195286	0.00285316	0.00435511	0.00372889	0.000522591	-5.10558e-05	0.000142328	0.00105211	0.00111701	0.00020093	0.00129006
329	0.000492134	0.000779106	0.00337637	0.00795436	0.00647628	0.00818971	0.012221	0.00108816	0.00120575	0.00282939	0.00264002	0.00289917	0.00414377	0.00424424	0.000324109	0.000402045	0.000373007	8.67803e-05	0.000665893	0.000444514	0.0022715
330	0.00032503	0.00110252	0.00370226	0.00747305	0.0108041	0.00866357	0.0111577	0.000365433	0.00258665	0.00266643	0.00140972	0.00424671	0.00436422	0.00564143	-0.000200134	-5.32972e-05	-0.000201799	0.000665668	0.00111415	0.00127968	0.0010808
331	0.000659694	0.00110162	0.00335516	0.006587	0.0129004	0.00877667	0.0093226	0.000134011	0.00222604	0.00338756	0.00343328	0.0025398	0.00304007	0.00430832	0.000424221	0.000343718	0.000440552	0.000299678	0.000935772	0.00164965	0.00165856
332	0.000907521	0.00189019	0.00385823	0.00627167	0.00938483	0.00861231	0.0150825	0.000880216	0.00250557	0.00232114	0.00238162	0.00452683	0.00457716	0.00359778	-5.80366e-05	0.000128192	0.00021361	0.00104633	0.00152311	0.00142679	0.00189392
333	0.000289462	0.00112613	0.0049502	0.00633047	0.0101464	0.00923993	0.0128481	0.000522927	0.00218074	0.00227414	0.00312403	0.00228472	0.0039847	0.0025825	-6.21647e-06	-0.000170358	-2.3663e-05	-2.18737e-05	0.000239407	0.00109468	0.00188601
334	0.000636544	0.000748431	0.00277419	0.00566187	0.00731161	0.00671232	0.0150686	0.000446751	0.00222811	0.00298785	0.00308241	0.00324762	0.00395381	0.00222239	-0.000236168	-9.49084e-05	0.00019383	0.000928375	0.000951574	0.0011624	0.00218759
335	0.000526432	0.00146595	0.00379973	0.00645921	0.0104783	0.00707115	0.0115519	0.00104431	0.00209793	0.0030859	0.00310675	0.00343495	0.00465673	0.0032341	0.000266655	-0.000246976	0.000209872	0.000899709	0.000772563	0.00109643	0.00141406
336	0.0012258	0.00146676	0.00268391	0.00874961	0.0099973	0.00933276	0.0110209	0.000624056	0.00161758	0.00419436	0.00246681	0.00423605	0.00348873	0.00450415	0.000167391	-0.00030859	0.000257579	0.000769365	0.000737038	0.0011931	0.00182961
337	0.000793979	0.00205646	0.00326761	0.00756074	0.0113727	0.00898598	0.0106528	2.99999e-05	0.00258314	0.00322586	0.00392282	0.00325939	0.0027275	0.00560671	-1.67162e-05	-9.7983e-05	0.000279877	0.000866911	0.00101188	0.00127302	0.00153615
338	0.000893852	0.00140206	0.00450315	0.006806	0.00627385	0.00695027	0.0129557	0.000945871	0.00193216	0.00327555	0.00341668	0.00397884	0.00307455	0.0040318	0.000133918	7.29598e-05	4.33601e-05	0.000276188	5.59692e-05	0.00138626	0.00197722
339	0.000424826	0.000847226	0.00285673	0.00680282	0.00930159	0.00807079	0.0101304	0.000645479	0.00191076	0.00247776	0.00166473	0.00324855	0.00262387	0.00405057	0.000835986	-7.56971e-06	0.000584617	0.000406929	0.00170671	0.00115736	0.00201835
340	0.00118279	0.00142051	0.00323064	0.0072859	0.00724985	0.0102705	0.012648	0.00117904	0.00180525	0.00286249	0.00239368	0.00418847	0.0041905	0.00282538	-0.00036308	0.000164264	-0.000390526	0.000143344	0.00102129	0.00141304	0.00261744
341	0.000864579	0.00154941	0.00378878	0.00633494	0.00872788	0.00767094	0.00936921	0.000497888	0.00254154	0.00283676	0.00354441	0.00265346	0.00258186	0.00476347	-0.00025114	0.000598016	0.000203096	0.000689899	0.000782362	0.00172038	0.00106235
342	0.000279811	0.000950267	0.004603	0.00776144	0.0109283	0.00736981	0.0150339	0.00036262	0.00207212	0.00365605	0.00351835	0.0033537	0.00285027	0.0049996	0.000606244	-0.000191307	0.000819025	0.00129135	0.00121281	0.000826531	0.0025122
343	0.000747526	0.0020213	0.00407665	0.00686668	0.00965137	0.0103322	0.0134521	0.000584472	0.00190048	0.00184106	0.00300902	0.0043467	0.00277848	0.00474096	0.000344511	9.35811e-05	0.000251095	0.000317957	0.00116978	0.00126184	0.00128639
344	0.000320043	0.00185829	0.00301445	0.00662976	0.00760501	0.00888836	0.0110373	0.00147046	0.00217261	0.00326276	0.00219536	0.00196435	0.00401402	0.00485092	-0.000134818	-0.000136521	-0.000415779	0.000449193	0.00131409	0.00140104	0.00199428
345	6.17367e-05	0.00149489	0.00308609	0.00957552	0.0113403	0.0092489	0.013924	0.000790431	0.00259354	0.00236974	0.00329027	0.00426188	0.00261571	0.00613015	-9.34217e-07	0.000202866	0.000198012	0.000693163	0.000594754	0.00112618	0.00151884
346	0.000848496	0.000422862	0.0037559	0.00739347	0.0107797	0.00729257	0.0124259	0.00137432	0.00183488	0.00274369	0.00310545	0.0039347	0.00314679	0.00405178	-4.0939e-05	-0.000220103	0.000579214	0.000898048	0.0011614	0.000809907	0.00234908
347	0.00045093	0.00197237	0.00366303	0.00744908	0.00972278	0.0117595	0.0124357	0.00048952	0.00213892	0.00267782	0.00394855	0.00401296	0.00290525	0.00286215	0.000231191	-9.55116e-05	2.49349e-05	0.000591117	0.000894176	0.00174198	0.00200077
348	0.000394244	0.00157435	0.00425632	0.00797678	0.0100094	0.0106075	0.0149433	0.000772539	0.00213237	0.00362692	0.00210854	0.00408015	0.00324262	0.00488316	0.000371817	-0.000210228	-0.000110671	0.000572561	0.000700479	0.000906478	0.0014005
349	0.000923621	0.00194713	0.00324473	0.00483899	0.00872169	0.0118816	0.011364	0.000897904	0.00201043	0.00308079	0.00386527	0.00344736	0.00306963	0.00606993	3.85941e-05	-4.2086e-05	0.000357193	0.000553981	0.0016005	0.00190704	0.00206991
350	0.000281048	0.000837775	0.00368761	0.00563618	0.0100777	0.00630687	0.0106041	0.00121337	0.00153329	0.00346074	0.00413171	0.00445412	0.00359129	0.00318794	0.000372472	-0.000254899	0.000469657	0.000443856	0.000580136	0.000869381	0.00235725
351	0.000834823	0.00184669	0.00361443	0.00436038	0.0088512	0.00849722	0.0113584	0.000579255	0.00201609	0.00338474	0.00417052	0.00246537	0.00190152	0.0041144	0.000405347	-0.000294737	0.000414292	0.000443303	0.000754864	0.00050309	0.00245659
352	0.000466083	0.000947322	0.00485858	0.00700582	0.00930975	0.00690121	0.0163407	0.000783243	0.00326349	0.00233881	0.00308266	0.00328512	0.00348817	0.00649793	-9.57956e-05	3.30168e-05	0.000172543	0.000522436	0.00110925	0.00179709	0.00123056
353	0.00139797	0.000936316	0.00387126	0.00609037	0.00969066	0.013808	0.00908097	0.00153026	0.00133164	0.00243942	0.00228495	0.00221179	0.00317591	0.00384592	-0.00028031	0.000232845	-4.06418e-05	0.000152806	0.00185584	0.00144517	0.00179226
354	0.000449244	0.0010223	0.00357304	0.0061624	0.00894891	0.00962252	0.00939562	0.00125049	0.00191715	0.00212376	0.00200232	0.00272502	0.00404868	0.0032701	-6.17598e-05	0.000558647	0.000509952	0.000529619	0.000541088	0.000873921	0.00234816
355	0.00120803	0.000646885	0.00438765	0.00754494	0.00861824	0.00819887	0.0108727	0.000296522	0.00126695	0.00268646	0.00229398	0.00294724	0.00103044	0.00344251	0.000574818	-0.00021717	9.58232e-05	0.000656837	0.00117012	0.00125426	0.00232633
356	0.00102478	0.000476555	0.00528277	0.0057219	0.00957778	0.00989462	0.0110608	0.000818936	0.00278073	0.00393063	0.00257424	0.00243955	0.00370761	0.00477575	-0.000192881	8.8215e-05	0.000464868	0.000764859	0.00113872	0.0010718	0.00160648
357	0.000760506	0.00172166	0.0033415	0.0114048	0.0121164	0.00523635	0.0107924	0.00124949	0.00254008	0.00258325	0.00256166	0.00307762	0.00341751	0.00384571	-0.000243773	-4.99106e-05	2.30228e-05	0.000916275	0.000406064	0.00106149	0.00181659
358	0.000804132	0.00198691	0.0044524	0.00566384	0.00868617	0.00922198	0.0103896	0.000856644	0.00199211	0.00283582	0.00281206	0.00366198	0.00326219	0.00346328	5.44873e-05	-0.000155024	0.000363918	0.000411925	0.00041351	0.00183227	0.00128505
359	0.000767512	0.00122408	0.00429446	0.00761426	0.0124583	0.00769537	0.0091264	0.000680531	0.0025433	0.00205685	0.00292956	0.00311893	0.00380959	0.00342218	-8.16615e-05	-0.000253265	0.000441209	0.000390181	0.00126381	0.00112803	0.00152323
360	0.00092422	0.00163178	0.00318311	0.00651382	0.00897999	0.0113829	0.0110879	0.00132343	0.00117341	0.00279419	0.00296847	0.0031621	0.00320224	0.00462882	-0.000427975	0.000150428	0.00011706	0.000635179	0.000557229	0.00151271	0.00226865
361	0.000162174	0.000829762	0.0038032	0.00559057	0.00701627	0.0102522	0.00795941	0.0013064	0.00197572	0.0025926	0.00291065	0.00296274	0.00308952	0.00538766	-0.000240121	2.43903e-05	0.000638742	0.000280275	0.000660699	0.000860583	0.00185675
362	0.000328897	0.00128113	0.00339296	0.00614857	0.00750402	0.00924681	0.012561	0.00104036	0.000734605	0.00230755	0.00359896	0.00296265	0.00379622	0.004758	-0.000119412	-2.47074e-05	0.000536781	0.000372369	0.000952179	0.00152077	0.00211421
363	0.000425932	0.00207029	0.00333285	0.00870409	0.00783603	0.00813125	0.00872081	0.00128935	0.000999204	0.00256727	0.00248144	0.00357445	0.00228796	0.00327711	0.000182743	-3.36228e-05	0.00049913	0.000802059	0.00156256	0.00191525	0.0016834
364	0.000526669	0.00146044	0.00361874	0.00831261	0.00868551	0.00613261	0.0121546	0.00107726	0.00163661	0.00368284	0.00206292	0.000899209	0.00362678	0.00498606	6.19468e-05	0.000427787	-1.75844e-05	0.000757018	0.00100425	0.00111046	0.00173605
365	0.00100015	0.00167504	0.00408857	0.00890373	0.00774464	0.00902892	0.0126287	0.000639031	0.00237272	0.00186524	0.00459916	0.00175962	0.00373217	0.00510721	-6.81905e-05	0.000104478	0.000679601	0.000569556	0.000859781	0.000770243	0.00152293
366	0.000231401	0.00163338	0.00406866	0.00536085	0.0101522	0.00807396	0.00904446	0.000524645	0.00246158	0.00375585	0.00244508	0.00101082	0.00387716	0.00355475	0.00011395	-6.90895e-05	-6.3815e-06	0.000348912	0.000834165	0.000619259	0.00215456
367	0.000904435	0.000973608	0.00419377	0.00765315	0.0105685	0.0116174	0.0111984	0.000306212	0.00206643	0.00347169	0.00335598	0.00278448	0.00335485	0.00390124	0.000206645	0.000431313	0.000212242	0.000534112	0.00143484	0.00147111	0.00281604
368	0.000266941	0.00238281	0.0034273	0.00770991	0.00895978	0.0104712	0.00917215	0.000899616	0.00210779	0.00247059	0.00385712	0.00308238	0.00245573	0.00415693	-1.78212e-05	-9.01196e-05	0.000433442	0.000428124	0.00112797	0.00106982	0.00198662
369	0.00052057	0.0015918	0.00341297	0.00623636	0.00906015	0.0114378	0.00915343	0.000963495	0.00153351	0.0024323	0.00305545	0.00278403	0.00192027	0.00344546	-5.29146e-05	-2.76109e-05	0.000159237	0.000177713	0.0014014	0.000894922	0.00190323
370	0.000383635	0.00171502	0.00268049	0.00703858	0.00808289	0.00641779	0.0144367	0.00102279	0.00276925	0.00255214	0.00323927	0.00334233	0.00380308	0.0027504	0.000163138	-0.000164974	0.000438972	0.000472508	0.00103498	0.000519395	0.00178259
371	-0.00016593	0.00111452	0.00355863	0.00658174	0.0105407	0.00985638	0.0114896	0.00060132	0.0018827	0.00291471	0.00274112	0.00432878	0.00350861	0.00347972	-0.000320487	-0.000434478	-1.35479e-05	0.000423137	0.000824891	0.00109138	0.00162577
372	0.000519874	0.00205363	0.00343012	0.00769829	0.0121511	0.00661895	0.00881154	0.00102631	0.00121492	0.00276214	0.00287209	0.0027612	0.00314051	0.00404739	-7.30326e-05	-8.26228e-05	0.000611239	0.000591913	0.00124173	0.000716447	0.00207672
373	0.00063225	0.000950728	0.00212651	0.00621014	0.00860732	0.00948767	0.00891924	0.000276369	0.00136238	0.00215633	0.00328322	0.00265968	0.00310397	0.00423992	-7.5528e-06	3.1539e-05	0.00102277	0.00082248	0.00124427	0.00123058	0.00131871
374	0.000906487	0.00119157	0.00391636	0.00711371	0.0131503	0.00985948	0.0118	0.000396825	0.00161386	0.00270186	0.00298398	0.00165391	0.00348235	0.003895	-0.00011751	-0.000222423	-1.56365e-05	0.000648847	0.00111312	0.00143388	0.00161932
375	0.000490793	0.000998129	0.00254773	0.00782104	0.0118307	0.00821474	0.0133865	0.00113479	0.00184689	0.00147835	0.00211246	0.00345237	0.00411977	0.0037836	0.000140583	3.28208e-05	0.000154762	0.000561941	0.00149119	0.00117854	0.00216027
376	0.000223363	0.00150557	0.0040151	0.00741047	0.0113454	0.00833203	0.00824458	0.000940843	0.00167813	0.00269353	0.00318991	0.00140917	0.00177278	0.00444312	0.000343629	1.2675e-05	-0.000116057	0.000572216	0.00200975	0.00124097	0.00268425
377	0.00133184	0.000900102	0.00412031	0.0058117	0.0136524	0.00870951	0.0103555	0.000764716	0.00143209	0.00290461	0.001976	0.00345329	0.00236177	0.00297531	0.000416674	-6.15055e-05	-9.27918e-05	0.00050595	0.00115442	0.000643458	0.00224928
378	0.00043184	0.00135241	0.00369548	0.00595382	0.0113782	0.00888661	0.014474	0.000503486	0.00231756	0.00462732	0.00253246	0.00280762	0.00266636	0.00422296	6.74845e-05	-4.41276e-05	-5.85793e-05	0.00064781	0.000368193	0.00119969	0.00238051
379	0.000463452	0.000566129	0.00471165	0.00605392	0.00840326	0.00971965	0.0136162	0.000603457	0.00276232	0.00305281	0.00347485	0.00384122	0.0025934	0.00460906	-1.9596e-05	2.40224e-05	0.000175692	0.00124581	0.00132897	0.00130813	0.00111432
380	0.00023605	0.00142624	0.00388254	0.0070727	0.0086965	0.0108663	0.0111812	0.000529592	0.000898748	0.00225941	0.0041935	0.00360048	0.00366317	0.0043793	8.0753e-05	-0.000116138	-5.19212e-05	-5.00349e-05	0.00125162	0.000492006	0.00265969
381	0.000642736	0.000663359	0.00264992	0.0078754	0.0105079	0.00916878	0.0108363	0.00113106	0.00239261	0.00125498	0.0016645	0.00276823	0.00388946	0.00446774	0.000510789	4.86874e-05	0.000217451	0.000276798	0.00114294	0.00140644	0.00236506
382	0.000642712	0.000836207	0.00436703	0.00525754	0.00982549	0.00950202	0.0121803	0.000627916	0.0012869	0.00265974	0.00322787	0.00384506	0.00388523	0.00568776	-0.000295085	2.5582e-05	0.00032265	0.00133742	0.0011755	0.00171744	0.00238857
383	3.32313e-05	0.0011413	0.00401192	0.00336196	0.00903439	0.00795835	0.0104996	-2.65999e-05	0.00217045	0.00313116	0.00279236	0.00148561	0.00496409	0.00492818	-3.80094e-05	2.11515e-05	0.000365851	0.00116893	0.000599877	0.00146546	0.00226318
384	0.000369053	0.0018452	0.00409776	0.00684488	0.0121254	0.00835077	0.0115437	0.000963367	0.00115881	0.00293853	0.00239801	0.00248784	0.00242468	0.00426737	-8.61449e-05	0.000151338	1.72811e-05	0.000677938	0.000882836	0.00141068	0.00185696
385	0.000610581	0.00169209	0.00381563	0.00907724	0.0104361	0.00672913	0.0149147	0.00102553	0.00203927	0.00358228	0.00441758	0.0034321	0.00249889	0.00345217	0.000229003	-0.000461943	0.000233569	0.000198614	0.000861402	0.00126541	0.00197279
386	0.000388405	0.00163092	0.0025954	0.00771427	0.0132067	0.00862702	0.01633	0.00121581	0.00220014	0.00313983	0.00298372	0.00272931	0.00336995	0.00548688	-1.15755e-05	0.000128731	-6.67846e-05	0.000288445	0.00093051	0.00196777	0.00149119
387	6.75626e-05	0.00149566	0.00514177	0.0064058	0.0113267	0.00955918	0.0090871	0.000602656	0.00301554	0.00338872	0.0033112	0.00409723	0.00233494	0.00340837	0.00020274	-0.00030628	-4.70805e-05	0.000776505	0.00118473	0.00113362	0.00185071
388	0.000849558	0.00102663	0.00210029	0.00616401	0.0130997	0.00941502	0.00969061	0.00162238	0.00131189	0.00330563	0.00211622	0.00295751	0.00200068	0.00439311	0.000237466	0.000363331	6.9773e-06	0.00103685	0.00140468	0.000806649	0.00212501
389	0.0007732	0.00197951	0.00380412	0.00683414	0.0100424	0.012009	0.0102523	0.000752628	0.00242045	0.00262719	0.00216144	0.00353636	0.00404944	0.00429327	0.000209552	-0.000105743	0.000208355	0.000985893	0.00115	0.000696533	0.00171242
390	0.000981798	0.00102298	0.00364995	0.00804153	0.0110435	0.00750669	0.0103165	0.000946135	0.00200306	0.00311092	0.00226725	0.00321364	0.00289258	0.00478925	-7.68181e-05	-4.71927e-06	-0.000170682	0.0011126	0.000593034	0.00107578	0.00173986
391	0.000367841	0.00139528	0.0021569	0.00740194	0.0102358	0.00983882	0.014392	0.000788244	0.00116203	0.00262817	0.00158588	0.0033224	0.00298627	0.00301057	1.6261e-05	0.000257717	1.87873e-05	-0.00010338	0.000811989	0.00204227	0.00147905
392	0.000249768	0.000952807	0.00420708	0.00559239	0.00847294	0.00815726	0.00813841	0.000504461	0.00189669	0.00337004	0.00215152	0.00215926	0.00469043	0.00569217	-0.000168657	-0.000245235	0.000739306	0.00070133	0.000823671	0.00193013	0.00139481
393	4.21846e-05	0.00181361	0.00389505	0.00524539	0.0103677	0.00863945	0.0107334	0.000127247	0.000808544	0.00327969	0.00315828	0.00297481	0.00395627	0.00414832	-6.3029e-05	-0.000350695	-0.000154877	0.000592091	0.00121484	0.00101458	0.0017271
394	0.000515713	0.0013357	0.00339013	0.00694603	0.00815429	0.00753933	0.0127093	0.000653892	0.00270167	0.00277814	0.00328771	0.00297268	0.00391841	0.00463723	-0.000191023	-6.32632e-05	0.000272463	-0.000102108	0.000933931	0.00132808	0.00171612
395	-0.000101192	0.00157004	0.00403279	0.00600058	0.00828391	0.00953252	0.0116989	0.00127539	0.00173505	0.00290882	0.00313443	0.00325298	0.00253599	0.00316043	-0.000207224	-1.34107e-06	8.27601e-05	0.00120498	0.000984029	0.00189669	0.00248703
396	0.000216223	0.00127	0.00452214	0.006652	0.00907255	0.00901519	0.0130128	0.000862947	0.000639485	0.00289826	0.00210794	0.00246716	0.00274928	0.00580984	5.15399e-05	-7.81637e-05	0.000171634	0.000496449	0.00108647	0.00130088	0.00161921
397	0.000418492	0.00158011	0.00321192	0.00956323	0.00613296	0.0105242	0.0118418	0.000140476	0.00196229	0.00381988	0.00447075	0.00333304	0.00237786	0.00356074	-0.000126576	-0.000108055	3.27729e-05	0.000601191	0.000455031	0.00112362	0.00151187
398	0.000851741	0.00136742	0.00382213	0.00649341	0.00813436	0.00912549	0.0126907	0.0015776	0.0014299	0.00303354	0.00226282	0.00301018	0.00334479	0.00357866	-5.33141e-05	0.000103777	0.000726211	0.000708097	0.000606564	0.00144173	0.00105203
399	0.000333441	0.00142969	0.00261672	0.00608926	0.0115281	0.0076863	0.0128372	0.000771945	0.00121974	0.00371226	0.00101681	0.00335639	0.00419078	0.00507544	3.01912e-05	-9.09823e-05	5.47456e-05	0.000334261	0.000676523	0.00129668	0.00204166
400	0.000896278	0.00140682	0.00438494	0.00765851	0.00865349	0.00845556	0.0119371	0.000291006	0.00183517	0.00221905	0.00321348	0.00327736	0.00317741	0.00454573	-0.000295816	9.16928e-05	0.000501259	-9.17509e-05	0.000554905	0.00148157	0.00202129
401	0.000394265	0.00130612	0.00301467	0.00607473	0.0101861	0.0112813	0.00975452	0.000899009	0.00177362	0.00358288	0.00332824	0.00273546	0.00292189	0.00359985	-0.000273886	0.000147552	0.000126096	0.000199982	0.000919607	0.00122162	0.00200681
402	0.000384589	0.00228633	0.0021166	0.00717919	0.0120971	0.00794028	0.0174921	0.00147902	0.00170554	0.00299596	0.00182686	0.00337021	0.00371362	0.00520493	8.34565e-05	0.000666348	0.000866652	0.000663642	0.00128486	0.00126001	0.00210838
403	0.000994637	0.00159718	0.00340205	0.00840525	0.00953479	0.00870657	0.00930811	0.000864273	0.00164939	0.00399404	0.00325077	0.00448081	0.00417622	0.00478337	-0.000278679	4.41876e-05	-0.000195224	0.00123246	0.00116354	0.00112698	0.00170188
404	0.000913336	0.00121656	0.00431651	0.00671181	0.00818547	0.00990847	0.00976031	0.00176914	0.00146356	0.00345188	0.00273116	0.00397211	0.00323325	0.00486134	-0.000154386	-4.72228e-05	-0.000251601	0.000999172	0.000638524	0.000972736	0.00274693
405	0.000643594	0.000804894	0.00417537	0.00814069	0.0114207	0.0102752	0.0138928	0.00078858	0.00113964	0.00400997	0.00277201	0.00342759	0.00521137	0.00243286	0.000230729	0.000336496	0.000492219	0.000711136	0.00147929	0.0013036	0.00138557
406	0.000641258	0.00167972	0.00399363	0.00663945	0.00837425	0.00698498	0.00892158	0.000744944	0.0013055	0.0029275	0.00383836	0.00318279	0.00362461	0.00354675	3.88993e-05	-0.000133803	9.2936e-05	0.000516767	0.000879838	0.00117472	0.00227008
407	0.000300941	0.00131892	0.00366255	0.00844451	0.00869018	0.00877108	0.0120293	0.000618065	0.00163409	0.00246273	0.00276436	0.00417001	0.00263553	0.00469871	-0.000291821	2.21035e-05	-9.43048e-06	0.000984448	0.000930383	0.00240556	0.00189077
408	0.000124538	0.00136025	0.00491915	0.00577085	0.00848414	0.0093314	0.0114308	0.00129525	0.00201246	0.00206433	0.00217144	0.00351928	0.00354372	0.00401401	0.000182355	0.000148123	2.96206e-05	0.00103575	0.000750556	0.00131139	0.00155384
409	-5.94975e-05	0.00158691	0.00482137	0.00818332	0.00819453	0.00771101	0.010737	0.000782676	0.00179382	0.00319841	0.00271029	0.00321046	0.00441312	0.00383285	-0.000324059	-4.52739e-05	0.000348267	0.000999081	0.000804627	0.00145177	0.00267683
410	0.000531469	0.0011473	0.00371836	0.00653299	0.00927569	0.00905296	0.0119672	0.00065448	0.00123649	0.00311854	0.00209582	0.00281019	0.00253213	0.00524571	-0.00011427	0.000453727	-7.05568e-05	9.39884e-05	0.00126127	0.0015387	0.00196598
411	0.000286498	0.00115906	0.00393232	0.00725982	0.00783549	0.0077437	0.009045	0.0010147	0.00250298	0.00345873	0.00227077	0.00372893	0.00247082	0.00550918	-7.43348e-05	5.23538e-05	-0.000105189	0.00100317	0.0010487	0.00164315	0.00218951
412	0.00044799	0.0011878	0.00528997	0.00776108	0.00541523	0.00800216	0.0097879	0.00132648	0.00110965	0.00278736	0.00311561	0.00276822	0.00369023	0.00314219	-0.00032495	0.000234759	0.000333267	0.000492521	0.00119648	0.00130602	0.00171882
413	0.00120828	0.000863407	0.00365317	0.00814418	0.00952769	0.00943527	0.0068087	0.000453261	0.00200936	0.00269918	0.00352677	0.00253497	0.00367791	0.00520033	0.000228647	-0.000104548	0.000291064	0.000605965	0.00100713	0.00128974	0.00216881
414	0.000934209	0.00158255	0.00395631	0.00646055	0.00955962	0.00740443	0.0109804	0.00119267	0.00168114	0.00396901	0.00354169	0.00267583	0.00283649	0.00462497	-0.000230728	-0.000249605	-0.000129889	0.000554163	0.0010847	0.00189818	0.00191622
415	0.0004923	0.000489475	0.00489576	0.00596187	0.00856755	0.00999538	0.0127541	0.00141316	0.00173774	0.00328224	0.00347262	0.00288576	0.00315462	0.00303352	7.2223e-05	-2.99525e-05	0.000449258	-6.6735e-05	0.000786041	0.00158282	0.00140107
416	0.000820895	0.00121453	0.00289833	0.00653559	0.00715383	0.0104497	0.00816226	0.000405228	0.00165723	0.00418022	0.00223837	0.00261675	0.00364145	0.00295803	-0.000179397	-0.000136713	0.000458171	0.000650385	0.001135	0.000531631	0.00206121
417	0.000569308	0.0012831	0.00429673	0.00662553	0.00819877	0.00906265	0.00932329	0.000480565	0.00230575	0.00275407	0.00296718	0.00335597	0.00362672	0.00444218	0.000248414	3.51458e-05	0.000850778	0.000357869	0.000526904	0.00148966	0.00305417
418	0.000283638	0.000969707	0.00402257	0.00817672	0.00760281	0.00967471	0.0105798	0.00126025	0.00183248	0.00313896	0.00275889	0.00249515	0.00285196	0.00330002	0.000170395	0.000302602	0.000266927	0.000915483	0.000785744	0.000454045	0.00222251
419	0.000698517	0.00010931	0.00414155	0.00521509	0.00734068	0.00901561	0.0128936	0.000299644	0.00177307	0.00393708	0.00315449	0.00279358	0.00224404	0.00302379	-5.76242e-05	8.59779e-05	-7.4759e-05	0.00017667	0.000867275	0.000690227	0.000977821
420	0.000220207	0.00159229	0.00248163	0.00753876	0.00700741	0.0101252	0.00954444	0.000317513	0.00252333	0.00295816	0.0032064	0.0031648	0.00398969	0.00399318	-0.000300087	0.000540552	0.000207319	0.000712743	0.000715661	0.00155877	0.00207116
421	0.00073287	0.00178639	0.00470383	0.00632027	0.0105085	0.0106538	0.00996822	0.000221706	0.00240582	0.00333325	0.00310713	0.00244086	0.00211824	0.00398428	0.000212582	0.000171127	0.000369866	5.66806e-05	0.00121285	0.00161993	0.00148981
422	0.00100604	0.00142987	0.00305754	0.00593701	0.00960122	0.00992034	0.0128315	0.00164289	0.000503572	0.00268015	0.00189207	0.00289872	0.00382805	0.00435184	-0.000364515	-0.00019883	0.000279417	0.00115675	0.00108524	0.00166438	0.00111668
423	0.000289384	0.000768079	0.00344211	0.00716555	0.00764292	0.0112366	0.00997168	0.00049708	0.00137554	0.00280665	0.00253903	0.00318654	0.00310435	0.00463438	-0.000144259	0.000233981	3.8674e-05	0.000578193	0.00165291	0.000906813	0.00120499
424	-9.23757e-05	0.0023779	0.00383828	0.00674015	0.0104529	0.00737518	0.010305	0.00111039	0.00263831	0.00381997	0.00260164	0.00243367	0.00324995	0.00442777	-0.000130829	0.000167336	0.000108215	0.000137113	0.000923531	0.00192961	0.00225594
425	0.000251603	0.0014762	0.00302642	0.00764074	0.00733825	0.0112691	0.0125796	0.000600987	0.00250713	0.00300596	0.00310156	0.00332507	0.00306681	0.00294604	0.000472125	-5.90205e-05	1.10797e-05	0.000387146	0.000720341	0.00129239	0.000705764
426	0.000194695	0.00183412	0.00350461	0.00644501	0.0101645	0.00596239	0.00857915	0.00118374	0.00149436	0.00293196	0.00280852	0.00258934	0.0038766	0.00444162	0.000106098	0.00049118	-7.49296e-05	0.00035415	0.00075546	0.001424	0.00242759
427	0.000918454	0.00106642	0.00330357	0.00680203	0.00736221	0.00926316	0.0116186	0.00102499	0.0017135	0.00256819	0.00228383	0.00369115	0.00399597	0.00471641	-2.92924e-05	-0.000294143	3.73237e-05	0.00120123	0.0015954	0.000521561	0.00141424
428	0.000610929	0.00140929	0.00263837	0.00730277	0.0076059	0.0129082	0.0145426	0.000780916	0.00197628	0.00226648	0.00204605	0.00292541	0.00332248	0.00309042	-0.000325591	-0.000249566	0.000417413	0.000684708	0.000684613	0.000703064	0.00115783
429	0.000308281	0.00178637	0.00451409	0.00820633	0.00931894	0.00863806	0.0113597	0.00103818	0.00166232	0.00281597	0.00252771	0.0029224	0.00304648	0.00429219	-0.000101056	0.000574857	-1.44128e-05	0.0010497	0.000750303	0.00125808	0.00121731
430	0.00052314	0.00133269	0.00352087	0.00731808	0.00708852	0.00987859	0.0113784	0.000444236	0.00169564	0.00279383	0.00225444	0.00338868	0.00400692	0.00497013	0.000110001	0.000177449	-1.60189e-06	0.000515774	0.00182814	0.00166435	0.00277518
431	0.000361824	0.000969408	0.00405884	0.00461899	0.00974756	0.00748772	0.00918883	0.00103305	0.00142272	0.0031635	0.00231592	0.00329124	0.00323034	0.00480601	0.000150701	-0.000113403	0.000122275	0.000343716	0.00127204	0.00178026	0.00205396
432	0.000243454	0.00121057	0.00319159	0.00687983	0.012181	0.00820508	0.0116515	0.00101939	0.00150342	0.00259575	0.00235285	0.00351863	0.00330849	0.00572593	7.38172e-05	1.51268e-05	0.000531522	0.000511962	0.000775393	0.000769051	0.00208177
433	0.000690314	0.000946903	0.00304646	0.00892768	0.00818918	0.00703069	0.0107649	0.000446	0.0015626	0.00315813	0.00444068	0.00326896	0.00299563	0.0046949	0.000263946	-0.000162353	-1.54166e-05	0.000384623	0.00126261	0.00154166	0.00235112
434	0.000439694	0.000656595	0.00469243	0.00983958	0.00898619	0.00624015	0.0148495	8.37297e-05	0.00117882	0.00391241	0.00345324	0.0032207	0.00317396	0.00452234	0.000150267	5.93132e-05	0.000117927	0.00021099	0.00129173	0.00225173	0.00138942
435	0.000491665	0.000966432	0.00343311	0.00650318	0.0114321	0.0104115	0.0118674	0.00159956	0.00110722	0.00289713	0.0045036	0.00422256	0.00230872	0.00527668	-0.000281561	0.000126472	0.000345455	0.000766706	0.000969574	0.000800383	0.00158779
436	0.00025079	0.00099066	0.00277687	0.00838073	0.0107359	0.008715	0.00837885	0.000863156	0.000944868	0.00320351	0.00285613	0.00280921	0.003345	0.00457074	6.36852e-05	0.000162369	0.000233218	0.000400316	0.00100926	0.00221998	0.00199776
437	0.000493698	0.00131109	0.00474305	0.0045759	0.00984409	0.00914215	0.00995677	0.000681275	0.00242864	0.00253438	0.00272633	0.00327306	0.00366755	0.005016	0.000381852	2.39118e-05	-5.94151e-06	0.000525355	0.00116697	0.00148146	0.00164975
438	0.00064686	0.00094183	0.00427913	0.00597822	0.00818347	0.0123118	0.0149167	0.00105621	0.00146118	0.00169594	0.00264159	0.00390488	0.00270445	0.00423537	-0.000174952	6.09971e-05	0.000153702	0.0010438	0.00128187	0.000588075	0.00243701
439	0.000156093	0.00103074	0.00352074	0.00518394	0.0101968	0.0108459	0.00626342	0.00171372	0.00206448	0.00300737	0.00233675	0.00357632	0.00438956	0.00323667	0.000270351	-0.000149326	0.00018142	0.000522844	0.0012645	0.001151	0.00219516
440	0.00066206	0.00143694	0.00370494	0.00877771	0.00852217	0.011026	0.0114514	0.00150021	0.000918338	0.00145782	0.00323694	0.00315641	0.00304031	0.00361041	0.000573991	0.000245461	0.000123342	0.000585555	0.00109231	0.00105609	0.00126119
441	0.00144116	0.000726311	0.00402751	0.00646115	0.0112515	0.00763891	0.0114482	0.00201497	0.00193883	0.0032143	0.00336641	0.00344331	0.00252929	0.00566601	-0.000326857	-2.60922e-05	8.97184e-05	0.000629751	0.000935651	0.00205847	0.00186283
442	0.000837455	0.00107557	0.00183926	0.00494153	0.00991763	0.00867719	0.0118156	0.000450829	0.00120844	0.0028348	0.00329788	0.00117343	0.00419352	0.00529211	0.000214622	-0.000427671	0.000167488	0.000634936	0.000832466	0.00150555	0.0014349
443	0.000123509	0.00170973	0.00360394	0.00644334	0.0072507	0.00725276	0.0119987	0.000310048	0.00267237	0.00321518	0.0027299	0.00278471	0.00279965	0.0043909	0.000406566	-9.15809e-06	0.000401138	0.00060607	0.000572716	0.00044252	0.0024733
444	0.00100916	0.00104784	0.00458959	0.00580825	0.0103471	0.0100475	0.010932	0.000740376	0.00234335	0.00268949	0.00281704	0.00229325	0.00231056	0.0037063	0.000377765	6.88362e-05	0.000126636	0.000451402	0.001263	0.000750301	0.0027252
445	0.00126695	0.000426236	0.00349008	0.00660277	0.00978281	0.00959981	0.0123707	0.000661846	0.00179809	0.00318657	0.00362577	0.00207597	0.00276162	0.00410991	0.000295178	-0.000285383	0.000288911	0.000589377	0.00117672	0.00167732	0.00102048
446	0.000586809	0.001333	0.00314576	0.00767503	0.0115173	0.00944836	0.012297	0.00114149	0.00108757	0.00236925	0.00317775	0.00186981	0.00344491	0.00502616	-0.000330604	2.38704e-05	-5.14462e-05	0.000461615	0.00107731	0.000787464	0.00231589
447	0.000138571	0.000590425	0.00348597	0.00814836	0.00975677	0.0079825	0.0120428	0.00175663	0.00122275	0.00107988	0.0021848	0.00352775	0.00326173	0.00460707	9.44422e-05	3.92917e-05	-0.00019722	0.000258473	0.000967946	0.00145041	0.000858904
448	0.00145327	0.000838896	0.00454569	0.0085244	0.0144174	0.00748359	0.0121793	0.00107018	0.00243373	0.00265123	0.00334234	0.00278021	0.00287973	0.00294551	-2.35008e-05	6.6893e-06	-1.11349e-05	0.000578051	0.00118188	0.00187624	0.00229154
449	0.00060225	0.00175915	0.00449857	0.00554304	0.00611574	0.012388	0.011701	0.00152722	0.00152872	0.00352681	0.00317116	0.00350824	0.00257896	0.00423333	0.000175134	0.000336131	-0.000454054	0.000561381	0.000562728	0.00119768	0.00166763
450	0.00102993	0.00115438	0.00368246	0.0067613	0.0107603	0.0082427	0.0106928	0.000157088	0.00199502	0.00267652	0.00331228	0.00314021	0.00362207	0.00374496	0.000526889	-0.000157208	-6.428e-05	0.000487237	0.00127193	0.00134838	0.00124471
451	0.000510758	0.00156289	0.00473151	0.00668882	0.0101228	0.00768206	0.00848819	0.000418219	0.00169062	0.00297169	0.00375308	0.00226904	0.0033215	0.00596796	-0.000297046	2.18289e-05	-0.000196097	0.000893075	0.0015673	0.000789144	0.00176093
452	0.000432487	0.00162033	0.0037905	0.00627367	0.00827225	0.00692498	0.0144084	0.000778683	0.00162398	0.00354219	0.00300175	0.00183103	0.00238352	0.00414518	0.000160065	-0.000166608	0.000632225	0.000270757	0.00164004	0.00149306	0.00178729
453	0.000954891	0.00212144	0.00484138	0.00639969	0.00993363	0.00926064	0.0103697	0.000717913	0.00206137	0.00265576	0.00287142	0.00325244	0.00375662	0.00326203	-0.000293745	0.000305273	-0.000102509	0.000395019	0.000927503	0.00206544	0.0010714
454	0.000845509	0.00120472	0.00333915	0.00808634	0.010778	0.00773569	0.0134519	0.00125667	0.00168487	0.0024431	0.0036634	0.00253527	0.00452835	0.00377046	0.000393946	2.7126e-05	0.000153397	0.000692204	0.000757852	0.00171133	0.00155747
455	0.000586202	0.00132691	0.00353777	0.0083355	0.0086386	0.00700451	0.0101653	0.00105513	0.00213745	0.00297294	0.00255701	0.00277475	0.00229957	0.00475158	3.0121e-05	-0.000120182	0.000390472	0.000302788	0.0011679	0.00133242	0.002612
456	0.00124823	0.00135821	0.00301183	0.00774917	0.00893531	0.0101642	0.0102941	0.000675141	0.00216191	0.00354982	0.00231354	0.00285979	0.00436127	0.00437497	-0.000360084	0.00038945	0.000312457	0.000890806	0.00140087	0.00158181	0.00266151
457	0.000892573	0.00131089	0.00386978	0.00645595	0.0106888	0.00820735	0.0111606	0.000981303	0.0016808	0.00307982	0.00251926	0.00427602	0.00421727	0.0029401	0.000208274	7.01077e-05	0.000132275	0.00051303	0.000421339	0.00147775	0.00203325
458	0.00140662	0.00126209	0.00369823	0.00679928	0.00995025	0.00746509	0.0129874	0.000702195	0.00163804	0.00336808	0.00234559	0.00255136	0.00331089	0.00371838	-0.000128956	7.47237e-05	0.000484912	0.000918067	0.00170409	0.00203582	0.00169624
459	0.000123934	0.000555427	0.00415268	0.006955	0.00810828	0.00906348	0.00874095	0.000831505	0.00159463	0.00307638	0.00310142	0.00342524	0.00476564	0.00414794	-4.67543e-05	-3.81896e-05	0.000169565	0.000620531	0.000242863	0.00103551	0.00243301
460	0.000699473	0.00137731	0.00235837	0.00632396	0.0116648	0.00809661	0.0143189	0.00151537	0.0010918	0.00176688	0.0024765	0.00206219	0.00341899	0.00419776	0.000157285	5.99434e-05	9.38188e-05	0.000783472	0.00105562	0.00168437	0.00267546
461	0.000590989	0.0011163	0.00264708	0.00553942	0.00962454	0.00670976	0.0124968	0.000817609	0.000725887	0.00296479	0.0022226	0.00235349	0.00402836	0.00470697	1.8932e-05	-0.000385167	0.000951207	0.000381691	0.00169507	0.00145384	0.00202619
462	0.000395489	0.00209942	0.00396599	0.00845831	0.00786106	0.00745499	0.011604	0.000953412	0.00401806	0.00401775	0.00269743	0.0034662	0.00362002	0.00581737	0.000122571	0.000363853	0.00045191	0.000455427	0.00089046	0.000539949	0.00197526
463	0.000719841	0.00127634	0.0039244	0.00843626	0.00984232	0.00794899	0.0112363	0.000832546	0.00210355	0.00246953	0.00204272	0.00431519	0.00436756	0.0039222	-9.45392e-05	-8.51701e-07	0.000502163	0.000539269	0.000480445	0.00095532	0.00198645
464	0.000599251	0.00132686	0.00410341	0.00717468	0.00976679	0.00755524	0.011229	0.000684124	0.00129297	0.00301268	0.00238626	0.00221293	0.00345808	0.00401029	0.000652691	0.000111667	-1.55764e-05	0.000314496	0.00111431	0.00134165	0.00173906
465	0.000568096	0.00174657	0.00473251	0.00725008	0.00907978	0.007417	0.00855481	0.00089715	0.0022597	0.0024851	0.00253014	0.002286	0.00381162	0.00273068	-0.000246266	0.000417058	0.000125622	0.000606412	0.00135817	0.0012508	0.00222493
466	0.000387891	0.0014778	0.00423136	0.0080839	0.00831201	0.00887304	0.01007	0.000966755	0.00111947	0.00228699	0.00332656	0.00267092	0.00201719	0.00448145	-0.000226383	0.000298114	6.63837e-05	1.49857e-05	0.000983558	0.00124924	0.00299258
467	0.000980525	0.00152603	0.00433102	0.00950481	0.00897515	0.00545557	0.0123867	0.000223866	0.00243072	0.00368293	0.00260433	0.00451293	0.00391661	0.00386101	-0.000127257	-8.24751e-05	2.33953e-05	-0.000153847	0.00128568	0.00128261	0.00170997
468	0.000352133	0.00214802	0.0040358	0.00516533	0.00739862	0.0101096	0.00802426	0.000463825	0.00238441	0.00368681	0.00289624	0.00238253	0.00339317	0.00446852	8.10507e-05	-0.000266365	0.000111241	0.000376191	0.000921035	0.00208598	0.00124294
469	0.000288168	0.00157117	0.00357587	0.00680477	0.00946106	0.00791472	0.0126234	0.000527095	0.00165599	0.00369128	0.00234089	0.00347783	0.004104	0.00535521	0.000206621	0.00019966	7.18736e-05	0.000163547	0.000392501	0.00129746	0.00274393
470	0.000856626	0.00167887	0.00370283	0.00796223	0.00677086	0.00656572	0.0105896	0.000820734	0.00294101	0.00253776	0.00200103	0.00307442	0.00324402	0.00529319	0.000326607	0.000130036	0.000249291	0.000668428	0.000757555	0.00129518	0.00241812
471	0.000410307	0.00188199	0.00259964	0.00689343	0.00710117	0.00933966	0.0113108	0.000613029	0.00176508	0.0023058	0.00348561	0.00207263	0.00327705	0.0054118	0.000171326	-0.00022907	-0.000134678	0.00102164	0.000856667	0.00115396	0.00186746
472	0.000788375	0.002104	0.00377922	0.00747146	0.00749615	0.00881085	0.0131522	0.00108207	0.00167089	0.00111762	0.00263981	0.00352491	0.00254646	0.00375798	-0.000108821	-0.000143955	-0.000188755	0.00053141	0.000868407	0.00142437	0.00181344
473	0.000191922	0.00155019	0.00445821	0.0064705	0.0078392	0.00880046	0.0113952	0.000634256	0.00208733	0.003251	0.0030241	0.00246382	0.00482248	0.00484582	-2.53381e-05	0.000186572	-0.00010193	0.000251461	0.000655728	0.00126309	0.00186085
474	0.000778859	0.000925271	0.00431154	0.0083337	0.00907093	0.0104494	0.0143823	0.00093895	0.00164018	0.00259776	0.00349422	0.00254918	0.00362529	0.00388619	5.07469e-05	-0.000148628	-1.75997e-05	0.000430689	0.000951629	0.00276617	0.00160031
475	-0.000156442	0.00149343	0.00399234	0.00595053	0.010155	0.00936357	0.0109661	0.0011955	0.00273237	0.00246926	0.00272473	0.00226375	0.00249613	0.00423592	6.87268e-05	0.000371123	0.000268656	0.00072405	0.000651639	0.00145707	0.00207403
476	0.00062069	0.00133362	0.00294668	0.0066961	0.00991127	0.00774095	0.0138347	0.000691256	0.00135625	0.00298296	0.00254032	0.0029729	0.00295611	0.00433017	6.95173e-05	0.000236047	0.000376738	0.000777389	0.000803799	0.00138723	0.0013649
477	0.000300452	0.00126364	0.00354929	0.00400875	0.0116193	0.00881538	0.00984387	0.0010164	0.00161764	0.00194134	0.00260284	0.00424863	0.00326454	0.00567251	-0.000113962	0.000107304	-0.000215621	1.73055e-05	0.000404077	0.00134401	0.00164882
478	7.74535e-05	0.000803116	0.00380223	0.00687743	0.00793149	0.00714902	0.0101381	0.00132781	0.00198568	0.00373073	0.0027394	0.00282552	0.00236966	0.00402196	-6.70299e-05	-0.000162293	0.000254636	0.000405774	0.00104121	0.00124965	0.001444
479	-0.000102137	0.000875688	0.00376431	0.00749124	0.00849317	0.00728374	0.0120199	0.00105885	0.00226071	0.00321076	0.00305262	0.00328605	0.00420708	0.00376796	-3.50585e-05	0.000236585	1.50422e-05	0.000614559	0.000248142	0.00173514	0.00127819
480	0.000500396	0.00145453	0.00189809	0.00671791	0.010814	0.00733156	0.00814619	0.0010966	0.000885024	0.003473	0.00179927	0.00288898	0.00180066	0.00369762	-2.81607e-06	-9.33676e-05	0.000651932	0.000614123	0.000729294	0.00138331	0.00188106
481	0.000686	0.00193797	0.00403241	0.00556207	0.0103236	0.00951354	0.0114111	0.000682156	0.00120704	0.00320058	0.0026625	0.00308034	0.0030498	0.00369093	0.000220896	0.00023879	0.00042461	0.00038361	0.00152161	0.00151661	0.00116328
482	-5.79379e-05	0.00114039	0.00400949	0.00818431	0.00969441	0.00862897	0.0130158	0.000649668	0.00237786	0.00467129	0.00209481	0.00311888	0.00251425	0.0065468	-0.000103964	-0.000184354	-2.29196e-05	0.000382329	0.000713609	0.00130735	0.0019222
483	0.000836787	0.00130911	0.00216871	0.00680159	0.0103539	0.0116236	0.0144134	0.00055399	0.00198294	0.00323486	0.00250229	0.0033607	0.00180244	0.00491282	0.000130743	-0.000258436	0.00023066	0.000528916	0.00187811	0.00108625	0.00186313
484	0.000133703	0.00133975	0.00354542	0.00630096	0.00999359	0.00798074	0.0115466	0.00128212	0.0019452	0.00304739	0.00329765	0.00304778	0.00274045	0.00380473	-9.25105e-05	-7.74432e-05	-0.000107062	0.000353118	0.000948918	0.00094195	0.00239139
485	0.00106684	0.00193693	0.00446879	0.00659624	0.0115211	0.0121697	0.00891871	0.000214716	0.00134969	0.00204936	0.0026807	0.00307565	0.0049899	0.003709	-0.000235645	-0.000163433	0.00022354	0.000363669	0.000492125	0.00126125	0.0013612
486	0.00147409	0.000987314	0.00293795	0.00605603	0.0119113	0.00879675	0.0117534	0.0011885	0.00172946	0.00314153	0.00252196	0.00173578	0.00221002	0.00392491	-0.000103108	0.000211545	-0.000258314	0.000164239	0.00122991	0.00133945	0.00223425
487	0.000480518	0.000202486	0.00413085	0.00707433	0.010362	0.00859398	0.00855929	0.00123621	0.00177728	0.00262894	0.00176675	0.00337485	0.00266537	0.00419884	-0.00012617	-9.3021e-05	0.000390741	0.000196146	0.00081727	0.00190027	0.00177369
488	0.00110183	0.00190197	0.00320763	0.00841815	0.0096085	0.0132277	0.0108738	0.000346803	0.00296245	0.00322703	0.00298853	0.00289855	0.00397429	0.00539241	8.1958e-05	4.35307e-05	5.64079e-05	0.000390135	0.00193814	0.00178697	0.00166417
489	0.000817656	0.00100688	0.00477155	0.00779096	0.0081809	0.0100785	0.0063717	0.00159654	0.00184806	0.00257458	0.00189484	0.00345438	0.00442436	0.00272075	0.000687031	-0.000148661	3.9881e-05	0.00087874	0.000887902	0.00106129	0.00157463
490	0.000429837	0.00117533	0.00362791	0.00609069	0.0109468	0.0112738	0.01014	0.000797314	0.00195739	0.00240575	0.0019154	0.00428327	0.00267712	0.00410446	-3.7882e-07	-0.000272508	8.089e-05	0.00116164	0.00133027	0.000774604	0.0015607
491	0.000717493	0.00113698	0.00395961	0.00556589	0.0120208	0.0124234	0.00927558	0.000879757	0.00284697	0.00312938	0.00139304	0.00222856	0.00323733	0.00380346	-2.97254e-06	0.000180833	-0.000175138	5.65383e-06	0.00090066	0.000490642	0.00170758
492	0.00038158	0.00240088	0.0042739	0.00719847	0.00841176	0.00912298	0.0103716	0.000647321	0.00136643	0.00296737	0.00338753	0.0036018	0.00282547	0.00491922	0.000201687	0.000105219	-0.000223018	0.000588736	0.00155419	0.00130037	0.00151753
493	0.000626686	0.00156083	0.00313535	0.00631733	0.00628869	0.00719541	0.00775653	0.000492232	0.00149706	0.00142971	0.00358514	0.0030784	0.00377075	0.00315098	-0.000121572	-0.000111671	-0.000116218	0.000914357	7.37453e-05	0.00241827	0.00168076
494	0.000945431	0.00150587	0.00446369	0.00760054	0.00868806	0.0140546	0.00840595	0.000785126	0.00182824	0.0023292	0.00207404	0.00308264	0.00255558	0.00329297	-0.000152349	-0.000179423	7.08305e-05	0.000558863	0.000972889	0.000452386	0.00192222
495	0.000165211	0.000830177	0.00426212	0.00599831	0.00786347	0.0125828	0.00986028	-0.000124174	0.00268694	0.00394831	0.00171371	0.00332086	0.00249887	0.00493411	-0.000339891	3.41918e-05	-0.000163667	0.0010135	0.000476869	0.00115054	0.0017902
496	0.000270433	0.000659144	0.00338141	0.0071046	0.00869251	0.0124706	0.0133268	0.00100931	0.00196992	0.00292033	0.00264468	0.0030499	0.0031115	0.00475231	-0.000192037	-0.00014039	-3.94523e-05	0.000404608	0.000746677	0.0018797	0.00283036
497	0.000897379	0.00135183	0.00311355	0.00834684	0.00704043	0.0105905	0.0130248	0.00111927	0.00143906	0.00215949	0.00265818	0.00358218	0.00433851	0.0045807	1.67244e-05	0.000153389	-0.000186437	0.000642426	0.0013804	0.00129818	0.00218833
498	0.000548069	0.000581033	0.00413327	0.00621727	0.00872695	0.0112057	0.00873714	0.00113109	0.00256299	0.00261872	0.00441785	0.00281491	0.00324054	0.00421327	-0.000190433	0.000249543	0.000116901	0.000390779	0.000943934	0.00166743	0.00174844
499	0.000900236	0.00203504	0.00422908	0.00719689	0.00972657	0.0100922	0.0132523	0.00134235	0.0017429	0.00282415	0.00317581	0.00203368	0.00321519	0.00257966	-0.000250934	0.000229547	0.000200844	0.000955559	0.00159621	0.00213234	0.00136159
500	0.000638863	0.000917214	0.00453038	0.00444553	0.0105739	0.00768314	0.0104525	0.00103377	0.00163397	0.00255086	0.00226753	0.00177804	0.00300503	0.00431759	-0.000310648	-0.000288684	0.000329705	0.000894019	0.00127213	0.00110052	0.00149031
501	0.000899804	0.00102159	0.00310807	0.00700855	0.011668	0.00882862	0.0121591	0.000744447	0.00119976	0.00195765	0.00214151	0.00300536	0.00389662	0.0037656	0.000277637	-0.000203627	0.000384434	0.000886855	0.00107203	0.00196546	0.00157961
502	0.000672329	0.00188297	0.00407531	0.00751512	0.00903797	0.00892137	0.0127435	0.000894174	0.00157515	0.00409494	0.00297299	0.00336005	0.00326182	0.00499423	0.000180701	-0.000147898	0.000107859	0.00146098	0.000961252	0.00205018	0.00251632
503	0.000642683	0.00147768	0.00441048	0.00779014	0.0104567	0.00815316	0.0129307	0.00110571	0.00272508	0.00255833	0.00415544	0.00260077	0.00448435	0.00533376	9.59542e-05	2.33998e-05	0.000262666	0.000700268	0.000889459	0.00201693	0.00167598
504	0.000427431	0.00111666	0.00392963	0.00537404	0.00666391	0.00865562	0.0089278	0.000880018	0.00195948	0.00208873	0.00433263	0.00311779	0.00366229	0.00383572	0.000155511	0.000210963	0.000556269	0.000251729	0.001364	0.00086656	0.0026191
505	0.000194331	0.00111348	0.00309591	0.00749647	0.00985452	0.00848721	0.0101916	0.000689492	0.00243877	0.00398467	0.00370074	0.0041106	0.00350431	0.00337473	0.000105295	4.12806e-06	0.000149821	0.000395038	0.00102811	0.0015661	0.0019137
506	0.000298943	0.000992215	0.00303639	0.00744467	0.00864641	0.00610493	0.0108052	-4.88788e-05	0.00162912	0.00247379	0.00290247	0.00432694	0.00379997	0.00473196	0.000198584	-0.000215012	5.44379e-05	0.000885996	0.00107814	0.0022486	0.00152703
507	0.000964808	0.00128965	0.00424768	0.00511396	0.00905589	0.00967095	0.0111091	0.0009729	0.00209795	0.00300557	0.00320784	0.0037851	0.00344561	0.00439186	0.000312231	-7.7308e-05	0.000640609	0.00131104	0.0010108	0.00162857	0.00208359
508	0.000182623	0.00161502	0.00418476	0.00662372	0.00726776	0.00949168	0.0133452	0.000778145	0.00196169	0.00340124	0.00324333	0.00360777	0.00368089	0.00350828	0.000303713	0.000596443	-0.000109239	0.000447764	0.00121379	0.00151251	0.00142936
509	0.000455223	0.00206898	0.00278686	0.00824306	0.00853263	0.00960371	0.0118875	0.000541518	0.00168728	0.00251616	0.0028981	0.00187612	0.00328084	0.00483994	8.10698e-05	1.5292e-05	0.000449434	0.00127319	0.00107367	0.00157069	0.00173885
510	0.000256109	0.00117776	0.00386651	0.00768958	0.00878885	0.0110714	0.0109429	0.00078969	0.00204016	0.00230864	0.00223589	0.00263729	0.00369854	0.0038767	-0.000251482	0.000580926	0.00012944	0.000582179	0.00179763	0.00114576	0.00267226
511	0.00011795	0.00121786	0.00346408	0.00771369	0.00919892	0.00807476	0.0116666	0.00143177	0.00218142	0.00294962	0.00462583	0.00336311	0.00372886	0.00224558	0.000373617	0.000257847	0.000315486	0.0011261	0.00108746	0.000914055	0.00187079
512	0.000556393	0.00167824	0.0029437	0.0068725	0.00730959	0.00740667	0.0102334	0.00145851	0.0015294	0.00341233	0.00154922	0.00306673	0.00308019	0.00200689	0.000172713	0.000326801	7.13123e-05	0.000344439	0.00160301	0.00108586	0.00247673
513	0.000469835	0.00170077	0.00304901	0.00627249	0.0119325	0.00793889	0.013628	0.000790561	0.00103425	0.00364266	0.00231616	0.003012	0.00404808	0.00413508	-0.000102951	-7.15997e-06	0.000316388	0.000537815	0.000895934	0.00171557	0.00202455
514	0.000107736	0.00149283	0.00228664	0.00630508	0.00810145	0.0104213	0.00870485	0.000954348	0.00166827	0.00313669	0.00320219	0.00304229	0.00383585	0.00271343	0.000290871	0.000138225	-0.000247268	0.000935409	0.000971448	0.00166408	0.00218858
515	0.000874454	0.00133268	0.0039374	0.00702956	0.00801628	0.00800634	0.01196	0.00131851	0.00153879	0.00270967	0.00323623	0.00228602	0.00308633	0.00315017	-0.000264592	-0.000178288	4.0096e-05	0.000331197	0.00161582	0.000768542	0.00181919
516	0.000554057	0.00109344	0.00406291	0.00820948	0.0118617	0.0115178	0.00924761	0.000569134	0.00223121	0.00265911	0.00256377	0.00248475	0.0042981	0.00359431	-3.62441e-06	-0.000336333	3.31634e-06	0.000237147	0.000529879	0.000945337	0.0017268
517	0.000225238	0.000795579	0.0036537	0.00659841	0.00861425	0.00965484	0.0095749	0.00106282	0.000868713	0.00346266	0.00194132	0.00297419	0.00325067	0.0042707	-0.000475374	6.89863e-05	0.000305875	0.00100891	0.00133431	0.000914298	0.0016842
518	0.000297882	0.00142685	0.00373908	0.00567322	0.0106864	0.0098024	0.0100177	0.00130381	0.00264716	0.00351227	0.00354203	0.00395186	0.00232952	0.00347512	-0.00021983	4.70537e-05	4.49977e-05	0.00130241	0.000940093	0.000670827	0.0028141
519	0.000520517	0.000769235	0.00407461	0.00791071	0.0105817	0.00895083	0.0110242	0.000971531	0.000911399	0.00222468	0.0032808	0.00349227	0.00358232	0.00425467	-0.00010838	-4.14127e-05	-0.000220863	0.000790782	0.00151814	0.00174632	0.0014038
520	0.00113622	0.00164472	0.00248681	0.00708934	0.00839933	0.00861478	0.00790799	0.000900246	0.00257111	0.00304663	0.00334841	0.00322539	0.00306166	0.0028248	-0.00024872	-5.92736e-05	4.60404e-05	0.000917683	0.00137734	0.000705025	0.00286784
521	0.000501984	0.00134504	0.00312129	0.00555152	0.00983185	0.0109009	0.013746	0.000713117	0.00137034	0.00371014	0.00183835	0.00252117	0.00414262	0.00320452	0.000419728	0.000163654	0.000478126	0.000848146	0.000399454	0.00125794	0.00213738
522	0.00016305	0.00193609	0.00256698	0.00888509	0.00942668	0.0108772	0.00975106	0.00127783	0.00207134	0.00352499	0.001864	0.00329249	0.00363526	0.00369535	0.000317864	0.000219362	0.000346925	0.00095739	0.000117989	0.00182073	0.00274909
523	0.000314864	0.00165522	0.00277826	0.00778582	0.00964503	0.00897387	0.0129327	0.000738616	0.00122142	0.00274838	0.00110094	0.00256681	0.00232524	0.00389983	-0.000370169	5.91652e-05	-5.53495e-05	0.000396644	0.000925414	0.0011941	0.0016905
524	0.000771228	0.00153975	0.00365526	0.00460575	0.0122121	0.00977835	0.0155732	0.000687212	0.00233156	0.00244662	0.00338327	0.00333685	0.00377477	0.00468258	-8.73297e-05	-0.000330136	7.58408e-05	5.40027e-05	0.00142766	0.00134642	0.00182868
525	0.000506066	0.00071739	0.00379939	0.00902399	0.0119336	0.00650259	0.00900634	0.00111399	0.00191794	0.00399945	0.00318475	0.00252691	0.00262433	0.00396199	-0.000242944	0.000323959	0.000113363	0.000613403	0.00101581	0.00187954	0.0022139
526	0.000991737	0.0011286	0.00335704	0.00684383	0.00922667	0.0092636	0.0137894	0.00182629	0.00171952	0.0041919	0.00380966	0.0032848	0.0025505	0.00497032	-0.000185555	-1.98781e-05	0.00020504	0.000402457	0.00102675	0.000366173	0.00111117
527	0.000142146	0.000785056	0.00387553	0.00814676	0.00800636	0.00939974	0.0119716	0.00124592	0.00223117	0.00324844	0.00385198	0.00278054	0.00298436	0.00272431	-0.00027422	8.74245e-05	0.000256865	0.000815562	0.00108556	0.00139062	0.00120424
528	0.000108376	0.00129552	0.00357369	0.00705638	0.00794742	0.00827512	0.00956694	0.000578016	0.0014868	0.00340637	0.00163635	0.00243078	0.00389915	0.00359228	1.42055e-05	-0.000283947	0.000199795	0.000650521	0.000362024	0.00147055	0.00107875
529	0.000369301	0.00120205	0.0025778	0.00812366	0.0090082	0.0117362	0.0120937	0.000703483	0.00184376	0.00169917	0.00231633	0.00300509	0.00336878	0.0042703	-5.73353e-05	0.000422241	4.27658e-05	0.000631707	0.000781244	0.001504	0.00221537
530	0.000772673	0.00231451	0.00341293	0.00820773	0.00837112	0.00632773	0.0101434	0.0012976	0.00212856	0.00300288	0.00194565	0.00321314	0.00379067	0.00339175	-3.48111e-05	5.05709e-05	0.000489408	0.000362579	0.000822006	0.000591157	0.00145562
531	0.000719157	0.00183098	0.00267736	0.0096709	0.00695433	0.00717029	0.00948229	0.000878078	0.00155244	0.00277112	0.00287413	0.00361034	0.00354459	0.0037924	-0.000269032	-0.00012174	-0.000280668	0.00048288	0.000426012	0.000634303	0.00133492
532	0.000650629	0.00136417	0.00391704	0.00729466	0.00792486	0.0100956	0.00956322	0.00066982	0.00214781	0.00236183	0.00237733	0.00227083	0.00305195	0.00421055	-0.00010051	0.000157457	-0.000255745	0.000636006	0.00169187	0.00120219	0.00215491
533	0.00138953	0.00142238	0.00360457	0.00644361	0.00752076	0.00809993	0.011927	0.000953242	0.00102531	0.00224139	0.00271417	0.00251622	0.00354671	0.00428298	-0.000479245	-6.4835e-05	0.000281472	0.000749565	0.00126266	0.0012806	0.0022241
534	0.000481631	0.00145036	0.00302117	0.00925691	0.0103596	0.00952117	0.0107625	0.0015822	0.00153559	0.00275523	0.00364622	0.00332166	0.00486456	0.0040775	-1.54161e-05	4.58134e-05	-1.55303e-05	0.00045377	0.00119166	0.00103132	0.00144526
535	0.000577237	0.00175845	0.0022766	0.00558074	0.00840877	0.00982533	0.0109148	0.00114036	0.00109255	0.00190173	0.0032582	0.00329519	0.00299302	0.00382481	0.000286935	0.000171269	0.0006549	0.000873111	0.00131711	0.000990255	0.00219059
536	0.0003283	0.0021174	0.00319094	0.00370424	0.0107479	0.00842268	0.011898	0.00111464	0.00178779	0.00161636	0.0020161	0.00260664	0.00229471	0.00287007	8.82e-05	0.000564818	-7.86905e-05	0.000739704	0.000940174	0.00202897	0.00156844
537	0.000996002	0.00165008	0.00310065	0.00609629	0.00779024	0.00696919	0.0111656	0.000807405	0.00202654	0.00395425	0.00187741	0.00226242	0.00500678	0.00321171	0.000206806	0.000166922	0.000139858	0.000646435	0.00149186	0.00154779	0.00187761
538	0.000762756	0.00217884	0.0050011	0.00909102	0.0118663	0.00888819	0.00967009	0.000625267	0.00188509	0.00361705	0.00344469	0.00312312	0.00261299	0.00402355	-0.000126331	0.000139479	0.000262836	0.000773923	0.00173215	0.00147209	0.00225934
539	0.000350262	0.00134481	0.00363524	0.00722658	0.00913424	0.00902564	0.0130772	0.000482677	0.00215998	0.00259887	0.00213701	0.00328118	0.00295472	0.00412909	0.000374621	4.68401e-05	0.0001383	0.000585307	0.00116814	0.00247929	0.00100362
540	0.000389927	0.000985919	0.00315741	0.00424394	0.0115839	0.00607631	0.0134265	0.00119383	0.00165367	0.00362405	0.00100508	0.00303523	0.00403833	0.00386711	-7.24901e-05	-0.000390715	0.000327104	0.000417053	0.000905226	0.00158086	0.00245818
541	0.000385147	0.00248648	0.00416559	0.00699169	0.00813001	0.00840153	0.0114803	0.000636468	0.00176485	0.0036151	0.00410351	0.00453986	0.00299781	0.00285732	0.000171827	0.000208785	0.000255839	0.000305414	0.00146548	0.00175872	0.00214903
542	0.000674863	0.00241325	0.00374073	0.00488715	0.00675562	0.00813298	0.0124627	0.000988059	0.00123085	0.0032654	0.00305711	0.00333661	0.00297813	0.00390033	0.000258334	4.35619e-05	0.000696731	0.000680056	0.00100765	0.00140916	0.00239405
543	0.000307081	0.00164765	0.00362103	0.00952868	0.00774236	0.00945812	0.0104823	0.00135987	0.00310012	0.00255419	0.0021325	0.00322904	0.00421471	0.00379191	-0.000136831	9.31484e-05	0.000538917	0.0009145	0.000740466	0.00183225	0.00205155
544	0.00114075	0.0020696	0.00341027	0.0104307	0.0121085	0.00912702	0.00946569	0.000820735	0.0023959	0.0038084	0.00261298	0.00272043	0.00551235	0.00352711	4.52414e-05	0.000129044	0.000469805	5.58373e-05	0.00151231	0.00150233	0.0017062
545	0.000863172	0.000410422	0.00255637	0.00951442	0.00820861	0.008862	0.0109603	0.00101672	0.00241708	0.00275622	0.00244709	0.00370536	0.00322367	0.00466245	0.000296257	-0.000176836	-1.05437e-05	0.000241465	0.000544329	0.00225586	0.00149211
546	0.00118002	0.00100529	0.00234263	0.00776823	0.00729228	0.010469	0.00981154	0.000390842	0.00185573	0.00409896	0.00255737	0.00369676	0.00352065	0.0048952	-3.17095e-05	-0.000109605	-4.52368e-05	0.000536154	0.000839084	0.00105243	0.00205554
547	0.00082401	0.00160194	0.00359793	0.00626264	0.00665335	0.0103625	0.0105805	0.000740349	0.00229013	0.00314383	0.00381953	0.00260874	0.00327197	0.00451027	-6.48731e-05	-0.00018643	0.000615047	0.000636491	0.00105223	0.00125309	0.00168247
548	0.000119583	0.00136532	0.00411268	0.00906448	0.00900411	0.0076889	0.0153837	0.0010254	0.0015171	0.0055124	0.00172815	0.00327729	0.0034213	0.00376541	5.78251e-05	-0.000198007	0.000296788	0.000252	0.00100103	0.00119084	0.00171741
549	0.000802677	0.000646741	0.00465519	0.00876534	0.00743642	0.00785171	0.0108629	0.000866974	0.00246305	0.00334155	0.00297931	0.00298796	0.00422842	0.0039656	0.000160186	-0.000286388	8.38198e-05	0.000879183	0.00122134	0.00108406	0.00205364
550	0.00019487	0.00127648	0.0039492	0.00584188	0.0101294	0.0107439	0.0132518	0.00151264	0.00121055	0.00271401	0.00307827	0.00319621	0.00379741	0.00493783	-4.51836e-05	2.98275e-05	0.000417274	0.000659743	0.000293797	0.00129912	0.00238007
551	0.000694703	0.00102791	0.00428765	0.0073906	0.00947799	0.0116058	0.00962574	0.000708738	0.00171208	0.00291031	0.00158661	0.00283069	0.00389285	0.00474379	-0.000130085	0.000460058	0.000270522	0.000352616	0.00114905	0.000911496	0.00129383
552	0.000126117	0.00231805	0.00421971	0.00962888	0.0089284	0.00876491	0.00873133	0.000575993	0.00232237	0.00161164	0.0022061	0.00223865	0.00336268	0.00307627	1.96075e-05	-5.05448e-05	0.000547311	0.00047027	0.00143155	0.000586015	0.00259325
553	0.00128408	0.00146081	0.00284449	0.00841813	0.00877989	0.0137001	0.0126931	0.000938229	0.00140352	0.0036721	0.00342397	0.00278138	0.00348034	0.00383593	-0.000239168	1.54133e-05	0.000162867	0.000521411	0.000948325	0.00064862	0.00240574
554	0.000368905	0.000457653	0.00375753	0.00646028	0.0100627	0.0110836	0.0128892	0.000539465	0.00141549	0.00406398	0.00149935	0.0022521	0.00313033	0.00362874	-0.000216128	-7.6272e-05	-2.86e-05	1.79308e-05	0.00129349	0.00207829	0.00231828
555	0.000101685	0.00134223	0.00343636	0.00731489	0.0119845	0.00936839	0.0125798	0.000836501	0.00139284	0.0033925	0.00174027	0.00381778	0.00425992	0.00341649	-0.000149284	-0.000334226	0.00032344	0.00025219	0.0013698	0.00171642	0.00180451
556	0.00100867	0.00107268	0.000999422	0.00833333	0.00922292	0.00680433	0.00995115	0.000726892	0.00149904	0.00268944	0.00266321	0.00281051	0.00340521	0.00409054	-0.000256957	-0.00016932	-0.000206345	0.00113896	0.00129307	0.00189755	0.0024432
557	0.00159179	0.00110621	0.00222917	0.00665706	0.00894895	0.00929847	0.0117498	0.0013845	0.00233453	0.00213676	0.00118752	0.00194104	0.00367429	0.00431727	0.00023709	-0.000138378	0.000424337	0.000758356	0.000236072	0.000810722	0.00168819
558	0.000672501	0.00145688	0.00278034	0.00762223	0.00973703	0.00928078	0.0123589	0.000915692	0.00128936	0.00266174	0.00254296	0.00239036	0.00365731	0.00264151	8.29386e-05	0.000633152	0.000417564	-0.000130989	0.000504921	0.00153434	0.00123049
559	0.000693384	0.00215176	0.00422926	0.0072289	0.00858782	0.00900679	0.0110696	0.00169613	0.0014556	0.00347921	0.00203576	0.00210661	0.00191253	0.00328441	5.37919e-05	-8.17874e-05	2.70742e-06	0.000942109	0.00045296	0.00154905	0.000753193
560	0.000302998	0.000809334	0.00383386	0.00733395	0.0089898	0.00866964	0.0122852	0.00078244	0.00185572	0.0021784	0.00237927	0.00450872	0.00197825	0.00390964	6.47211e-05	-0.00011069	0.000179172	0.000209775	0.0010618	0.00178262	0.00309766
561	0.00106084	0.000958953	0.00342533	0.00700015	0.00703607	0.00995345	0.00979916	0.0004702	0.0014841	0.00470342	0.00269311	0.00166643	0.00517304	0.00348718	0.000287853	4.50371e-05	0.000268474	0.000327516	0.00116713	0.00164096	0.00119565
562	0.000831101	0.000786497	0.00423326	0.00665583	0.00852627	0.00758168	0.00862252	0.000763381	0.001298	0.00422916	0.00125375	0.0025267	0.00396249	0.00332277	-0.000208564	0.000124698	-0.000231342	0.000274039	0.000285811	0.00127572	0.00237378
563	0.000638458	0.00154678	0.00367926	0.00723563	0.00689122	0.00848228	0.0107258	0.000266846	0.0032819	0.00294293	0.00201996	0.00319803	0.00270816	0.00256389	-2.03625e-05	-4.40995e-05	0.000162757	0.00070429	0.0014123	0.00164628	0.00288595
564	0.000906591	0.00159996	0.00256683	0.00764281	0.00877337	0.00820153	0.0142756	0.000757902	0.00178226	0.00310118	0.00175036	0.00310087	0.00376499	0.00295307	0.000239467	7.81235e-05	-0.000267122	0.000854765	0.000913009	0.00114328	0.00124747
565	0.000549567	0.00178158	0.00406686	0.00582552	0.00927821	0.00862189	0.0122001	0.00101328	0.00084563	0.00340858	0.00417151	0.00323397	0.00406946	0.00520237	0.000107927	0.000675681	1.95292e-05	0.00103484	0.000703383	0.00107853	0.00191178
566	0.000590142	0.00208412	0.00457767	0.00763228	0.00867132	0.0086937	0.00725508	0.00115525	0.00132973	0.00262064	0.0029688	0.00272307	0.00358412	0.00494497	0.000481445	0.000148903	0.000268925	0.000932212	0.000854896	0.00149359	0.00217044
567	0.000323336	0.00111957	0.00400159	0.00679662	0.008411	0.00972689	0.00693062	0.000863785	0.00155985	0.00308667	0.00334377	0.00239843	0.00377329	0.00379086	-0.000171385	-9.19055e-05	-4.59341e-05	0.000692141	0.000910134	0.00145085	0.00185738
568	0.00150941	0.00152323	0.00468805	0.00637335	0.00640078	0.00940319	0.00982737	0.000576338	0.00284771	0.00311717	0.00343547	0.00211042	0.00388009	0.0027634	0.000110495	0.000208023	0.000224724	0.000358385	0.00135117	0.00142919	0.0015549
569	0.0012163	0.00255867	0.00405509	0.00534319	0.00846087	0.00668431	0.0104713	0.00115317	0.00123955	0.00221743	0.00221052	0.00240446	0.00435585	0.00394361	-5.38491e-05	-6.84463e-05	0.000296845	0.000561397	0.00101361	0.00126576	0.0020977
570	0.000820286	0.00118179	0.00301773	0.00692077	0.00762473	0.00912388	0.0119768	0.00154641	0.00153326	0.00277765	0.00410057	0.00187997	0.00289145	0.00449524	0.000133036	-0.000103917	-0.00017356	0.000469646	0.00171814	0.000821415	0.00153567
571	0.000378773	0.0017729	0.00342944	0.0056222	0.00573431	0.00861488	0.00634368	0.000587903	0.00142672	0.00349733	0.00328244	0.0042247	0.00397667	0.00354626	5.7919e-05	8.58566e-05	0.000347986	0.000603473	0.00107445	0.00137858	0.00192022
572	0.000479802	0.00148822	0.00327874	0.00599903	0.00793941	0.0110301	0.00857532	0.000559774	0.00114174	0.00138922	0.0041178	0.00284899	0.00330348	0.0040937	-1.38068e-05	0.000168353	0.000127413	0.000102376	0.0012344	0.00126852	0.00208887
573	0.0010126	0.00201854	0.00340921	0.00733785	0.0105206	0.00535147	0.0129249	0.000274182	0.0021617	0.00266007	0.00179225	0.00214267	0.00153272	0.00451164	-0.000344605	-0.000234924	0.000519853	0.00020633	0.000714124	0.0013254	0.00192296
574	0.000464202	0.000933698	0.00200651	0.00943414	0.00824928	0.00739747	0.0161822	0.000366541	0.00162884	0.00319366	0.00312351	0.00427921	0.00357372	0.00497805	-1.63435e-05	4.79329e-05	0.000517304	0.00135713	0.000797217	0.00061997	0.00194876
575	0.000564359	0.000889671	0.00297872	0.00637496	0.012301	0.00590867	0.0101715	0.000583853	0.00133075	0.00142743	0.00340405	0.00339749	0.00353126	0.00436388	0.000198752	0.000252108	0.000471144	0.000596946	0.000589926	0.00104211	0.00214315
576	0.000374903	0.00207707	0.00409418	0.00592809	0.00859926	0.00703795	0.00877101	0.00097955	0.00210302	0.00323439	0.00211066	0.0032735	0.00443437	0.00541713	-0.000128277	-0.000222127	-2.42081e-05	0.000738845	0.000755028	0.00128884	0.00126227
577	0.000483686	0.00113485	0.00437655	0.00515172	0.00819043	0.00757627	0.0127921	0.000868295	0.000741717	0.00164022	0.00319654	0.00354645	0.00472503	0.00323485	-0.000294242	-4.33423e-05	0.000127489	0.000256564	0.00133396	0.0014333	0.00244117
578	0.00029926	0.00182456	0.00343719	0.00734972	0.00950738	0.00772658	0.0131345	0.000479544	0.00128805	0.00221105	0.00223458	0.0028698	0.00387207	0.00471822	0.000277847	-0.000183274	0.000690278	0.00126843	0.00175647	0.000917542	0.0021475
579	0.000614948	0.00178181	0.0039676	0.0038174	0.00871014	0.0086587	0.0138734	0.000572606	0.00161262	0.00346464	0.0012162	0.00275865	0.00391245	0.004527	-2.35292e-05	0.000418543	0.000439488	0.000700792	0.000604986	0.000617848	0.00220455
580	0.000736931	0.00144963	0.00383138	0.00629921	0.00705591	0.00815382	0.0127439	0.00127282	0.0015338	0.0016329	0.00137516	0.00303301	0.00303622	0.0044732	-5.6306e-05	0.000320085	0.000426556	0.000819979	0.00132843	0.00150519	0.00134121
581	0.000427971	0.00165099	0.00293729	0.0071666	0.0115074	0.0121349	0.010773	0.000230648	0.0014353	0.00383416	0.00205813	0.0023546	0.00286888	0.00386942	-4.42963e-05	-9.20593e-06	0.000129388	0.000131102	0.0017513	0.00156995	0.00233926
582	0.000587363	0.000965284	0.00306763	0.00623389	0.00984729	0.00976527	0.0153717	0.000867861	0.00162114	0.00358145	0.00204336	0.00388718	0.00405756	0.00490673	-0.000148496	-3.73421e-05	0.000451163	0.000863589	0.00112245	0.00152661	0.00228033
583	0.000548888	0.000898591	0.00351699	0.00692487	0.0123029	0.00854916	0.0121712	0.00019559	0.00167677	0.00219954	0.00264369	0.00198553	0.00477826	0.00469174	-2.07768e-05	-0.000149063	0.000150604	0.000715495	0.00201404	0.00118924	0.00227373
584	0.000846903	0.00172447	0.00276121	0.00826141	0.00899767	0.00684618	0.0145088	0.000355488	0.00174635	0.00230829	0.000954655	0.00230371	0.00373037	0.00378562	-1.3263e-06	-0.000258474	0.000466265	0.000637011	0.00132262	0.00119722	0.00249892
585	0.000497923	0.000712961	0.00404662	0.00581207	0.00960688	0.00916602	0.0131025	0.00165549	0.00164528	0.00268436	0.0020893	0.00338242	0.00319657	0.00506859	-6.9564e-05	0.000467457	-0.000119848	0.000326813	0.000904806	0.00154614	0.00218013
586	0.000473238	0.000662933	0.00348123	0.00591772	0.0087311	0.00733172	0.0130948	0.000996748	0.00196747	0.00247714	0.00266221	0.00286781	0.00281986	0.00382887	-0.000290001	-0.000199438	0.000211393	0.000824657	0.000666871	0.00139995	0.00213201
587	0.000498895	0.00160913	0.00282953	0.00687774	0.0103988	0.010818	0.0104236	0.00107356	0.00135921	0.00276829	0.00105797	0.00393862	0.00323458	0.00557729	-3.18795e-05	0.000255473	0.000459073	0.000112625	0.00110406	0.000707827	0.00233254
588	0.000856055	0.00149061	0.00263737	0.00833474	0.0101172	0.0079017	0.0106994	0.000687239	0.00125721	0.00370902	0.00283164	0.00330099	0.00308111	0.00383205	-0.000238719	0.000216627	0.000271626	0.000379688	0.000739805	0.000784472	0.00111034
589	0.000739124	0.00101847	0.00435416	0.00893608	0.00855806	0.0120694	0.0099765	0.000742212	0.00159313	0.00230153	0.00236763	0.00293625	0.00378357	0.00395244	8.26989e-05	-0.000352842	0.000133075	0.0009471	0.000950531	0.00144426	0.00189369
590	0.00079365	0.000992651	0.00276053	0.00686973	0.00916058	0.00739364	0.00804045	0.000813252	0.00131038	0.00385516	0.00291882	0.00294393	0.00215405	0.00529619	-8.01407e-05	0.000171438	-0.000362249	8.37836e-05	0.000912092	0.00134135	0.00181388
591	0.000696106	0.00165111	0.0037593	0.00620355	0.00925256	0.00890893	0.00994443	0.000791991	0.00227038	0.00321262	0.00285576	0.00170016	0.00388929	0.00463592	5.47149e-06	-0.000293272	2.20342e-05	0.000662021	0.000293263	0.00208822	0.00155966
592	-0.0002283	0.00175551	0.00307033	0.00377494	0.00899627	0.00791964	0.0133964	0.000784615	0.00164387	0.00170873	0.00237161	0.0022346	0.00412181	0.00425607	0.000306959	0.000128406	0.000193671	0.000483329	0.00111534	0.00136023	0.00314571
593	0.00019429	0.00171677	0.00413627	0.00477698	0.00924228	0.0107462	0.0119814	0.00111593	0.000759947	0.00296723	0.00237354	0.00364805	0.00313917	0.00469362	-1.886e-05	-0.000214485	-0.000151398	0.000405083	0.000904682	0.0017403	0.00162237
594	0.000750587	0.00198176	0.00308722	0.00469148	0.00914225	0.0086601	0.0105319	0.000587296	0.00164748	0.00304849	0.00160818	0.00421316	0.00254492	0.00457826	-0.000137201	3.86538e-05	0.00021593	0.000126952	0.000982804	0.0012641	0.00208314
595	0.00044485	0.00168083	0.00189468	0.00520805	0.00720352	0.00943126	0.00773749	0.000970175	0.00185662	0.00250208	0.00260245	0.0029316	0.00396717	0.00443431	3.72272e-07	0.000165511	0.000427731	0.000403552	0.000899637	0.00222491	0.00214055
596	0.000939361	0.00244656	0.00364918	0.00481463	0.00975575	0.00548444	0.00762159	0.00215595	0.000582445	0.0026123	0.00296117	0.00328092	0.00371883	0.00450373	-7.60058e-05	0.000186074	-0.000273489	0.000777405	0.000358344	0.00084068	0.00132894
597	0.000901986	0.00104311	0.00289776	0.00684356	0.0132136	0.0078864	0.00880536	0.00111585	0.00136247	0.00424542	0.00129409	0.00333374	0.00373414	0.00355356	-7.45249e-05	-0.000290094	0.000257549	0.000256037	0.000486588	0.000744915	0.00223339
598	0.000307567	0.00192192	0.0030148	0.00637574	0.00830634	0.00873303	0.0101464	0.00135424	0.00154773	0.00333725	0.00182472	0.00316015	0.00310703	0.00342261	0.000204215	0.00103251	5.4544e-05	0.000645768	0.00123599	0.00113109	0.00223917
599	0.000538528	0.00110595	0.00392267	0.00543758	0.00789324	0.00922702	0.0105663	0.00085175	0.00165419	0.00215218	0.00196343	0.00254492	0.00270151	0.00324101	8.71858e-05	3.31767e-05	1.24577e-05	0.000535407	0.00161267	0.00148469	0.00194071
600	0.00113075	0.00170458	0.00468538	0.00688928	0.00969948	0.00844096	0.0108953	0.00105819	0.00110831	0.00310814	0.00257844	0.00371428	0.00288114	0.00387403	0.000140423	-2.25945e-05	0.000515605	0.000301563	0.000410515	0.00123402	0.00212086
601	0.000854776	0.00179793	0.00371281	0.00721106	0.00963756	0.0091648	0.00775008	0.000696044	0.00233221	0.00251221	0.00275922	0.00329214	0.00279884	0.00482055	-0.000116471	5.54036e-05	0.000157199	0.000383429	0.00122717	0.000735687	0.0017459
602	0.00078107	0.00154953	0.00261375	0.00676901	0.0118853	0.0092214	0.00698235	0.000922836	0.0013008	0.00309351	0.00268421	0.00322837	0.00272039	0.00494092	4.21017e-05	-0.000108027	0.000239015	0.000335016	0.0011921	0.00127778	0.00261594
603	0.00035818	0.000943531	0.00257627	0.00583939	0.00844247	0.00804068	0.00757018	1.38126e-05	0.00230712	0.00292541	0.00257277	0.00241718	0.00294055	0.00338744	-9.05019e-05	0.000332699	0.00021235	0.000370534	0.00106795	0.000547409	0.00102372
604	0.000319481	0.000833086	0.00332747	0.0057969	0.00909997	0.00962454	0.010407	0.000414135	0.00246212	0.00397301	0.00238556	0.00307789	0.00292687	0.00531266	-0.00011574	6.10264e-05	3.53965e-05	0.00103592	0.0016937	0.00106503	0.0020915
605	0.000236706	0.00132447	0.00312102	0.00701471	0.0097309	0.00746874	0.00811195	0.000360625	0.00113908	0.00247882	0.00363137	0.00248348	0.00311249	0.00420724	-5.16544e-06	0.000215559	0.00030965	0.000661196	0.000612653	0.000834555	0.00186743
606	0.000239001	0.00170849	0.00233825	0.00809849	0.0104096	0.0105236	0.00915251	0.00156152	0.00207691	0.0043941	0.0026233	0.00407221	0.00358849	0.00443846	-6.96217e-05	0.000100283	1.99341e-05	0.000754179	0.00141019	0.000994918	0.0015496
607	0.00110771	0.00139048	0.00307302	0.00944081	0.0098124	0.00781188	0.0141423	0.00131711	0.00214206	0.00243633	0.00198426	0.00357917	0.00251747	0.00532733	-4.90454e-05	0.000153784	-9.11015e-06	0.000776778	0.00107347	0.00163247	0.00174479
608	0.000356851	0.00132191	0.00240727	0.00579345	0.00994996	0.00984822	0.0143596	0.00057537	0.0014536	0.00378017	0.0012474	0.00344464	0.00166733	0.00467533	-0.000177829	-0.00025366	8.57424e-05	0.000613615	0.00144839	0.00127603	0.00194541
609	0.000530001	0.00158119	0.00262797	0.00663963	0.00847656	0.0103186	0.00912657	0.000960526	0.00159916	0.00326604	0.00129413	0.00365679	0.00376631	0.00241187	0.000114105	0.000279473	-8.6344e-05	-8.71776e-05	0.000579591	0.0018115	0.0010651
610	0.000621575	0.00123124	0.00311326	0.00615322	0.00980322	0.00729385	0.0119913	0.00103163	0.00133658	0.00353217	0.00252646	0.00449692	0.00402401	0.0030846	6.1918e-05	-0.000371918	-0.000211454	0.000671496	0.00163141	0.00141614	0.00149368
611	0.000733255	0.00111283	0.00431563	0.00722007	0.00990308	0.00948406	0.0125256	0.00086278	0.00161594	0.00364751	0.00197571	0.00264322	0.00344025	0.00403009	-0.000240837	-0.000211296	0.000740073	0.00127385	0.00163933	0.000783519	0.00239339
612	6.48602e-05	0.000909681	0.00421793	0.00660249	0.0088356	0.0114154	0.010609	0.00164369	0.00287186	0.00287256	0.00136836	0.00261908	0.00309449	0.00427195	0.000191782	0.000303283	0.000207223	0.000314474	0.00156446	0.00261494	0.00181206
613	0.000754415	0.00102536	0.00254087	0.00591928	0.0110169	0.00922587	0.0086695	0.000967804	0.00168119	0.0020027	0.00139464	0.00233493	0.00341956	0.00410395	0.000487318	0.000468375	0.000459669	2.08587e-05	0.000322631	0.00194124	0.00276019
614	0.00080477	0.00177966	0.00191181	0.00706685	0.00869444	0.00870748	0.0107063	0.00132998	0.0014888	0.00395353	0.00192484	0.00390508	0.00369707	0.00404036	-3.96994e-05	0.00034438	0.00028055	0.000325934	0.00132876	0.00240965	0.0015487
615	0.000338971	0.00200467	0.00330634	0.0067045	0.00994049	0.00772827	0.0112663	0.000552914	0.001644	0.00424265	0.00163431	0.00361506	0.00319038	0.00383041	-0.0001644	-0.000289786	0.000342767	0.000928472	0.000642026	0.000949702	0.00207641
616	0.000424255	0.000537962	0.00302946	0.00594872	0.00769124	0.00972861	0.0122832	0.00134616	0.00180745	0.00223886	0.00212095	0.00307277	0.00287503	0.0035725	6.63336e-06	-8.72446e-05	0.000296502	0.00135575	0.00095357	0.000833241	0.00179333
617	0.00023449	0.00118395	0.00383949	0.0065114	0.00974099	0.00988344	0.00976023	0.00110329	0.00173026	0.0017098	0.00135019	0.00272351	0.00198599	0.00326521	6.09591e-05	-0.000164097	0.000217832	0.000923175	0.00111863	0.00094217	0.00158571
618	0.000962102	0.00156042	0.00122174	0.00692829	0.00932975	0.00866157	0.00753009	0.00110903	0.00212248	0.00251676	0.00118886	0.00308129	0.0029951	0.00498593	-3.40653e-05	0.000155082	0.00092748	0.000473175	0.00109608	0.00165129	0.00123943
619	0.000775406	0.00133463	0.00306043	0.00591866	0.0126038	0.0105738	0.0105425	0.000970534	0.00171793	0.00235006	0.00244918	0.00296906	0.00339558	0.00305669	-0.000166542	0.000104048	0.000183611	0.00119265	0.000558251	0.00146944	0.00248525
620	0.000428058	0.00137922	0.00261399	0.00545086	0.00993365	0.00810963	0.012246	0.00115319	0.00106081	0.00274607	0.00333427	0.00363636	0.00394874	0.00295899	-1.80261e-05	-0.000151299	-9.52406e-05	8.24057e-05	0.00178186	0.000784585	0.00228564
621	0.000485043	0.00164731	0.00296821	0.00610078	0.00894044	0.00834182	0.0074534	0.00123441	0.00222517	0.00238064	0.00183008	0.00279374	0.0041647	0.00576316	-0.000110988	-0.00036817	3.59556e-05	0.00152356	0.00122321	0.00204187	0.00161527
622	0.000411919	0.00168328	0.00347417	0.00507007	0.00825309	0.0109426	0.0130896	-7.88907e-05	0.00157595	0.0021643	0.00166516	0.0027533	0.00346322	0.00362008	-0.000251369	-0.000124404	0.000590534	0.00037367	0.00200056	0.00164345	0.00283947
623	0.000986084	0.00109996	0.00398753	0.00719407	0.00937287	0.00883879	0.0113356	0.000464641	0.00131236	0.00313164	0.00229669	0.00244973	0.00457983	0.0027525	-0.000214041	-0.000280296	0.000421894	0.000548461	0.00181727	0.000803134	0.00111948
624	0.000139087	0.0011861	0.00332698	0.00752266	0.00990881	0.00556524	0.0154914	0.00130178	0.00204947	0.00351591	0.00226966	0.00341744	0.00154805	0.00488093	0.000536938	3.89404e-05	-4.16924e-05	0.000550579	0.000776234	0.00200081	0.00201462
625	0.000983531	0.00119395	0.00436318	0.00774504	0.00819337	0.00913762	0.00910601	0.000233274	0.00100775	0.00213442	0.00297544	0.00320402	0.00368904	0.00271262	0.000129141	2.40563e-05	0.000812566	0.000725	0.00142264	0.00156142	0.00211702
626	0.000897574	0.00142052	0.00367388	0.0073138	0.00945087	0.00830922	0.0109687	0.00129922	0.00151287	0.00342058	0.00234568	0.00249118	0.00331956	0.00424716	0.000270561	0.000101467	8.81102e-05	-5.98732e-05	0.00133224	0.00171362	0.00188196
627	-5.66768e-05	0.00201788	0.00389464	0.00423079	0.00850589	0.00900777	0.0105629	0.0009583	0.00169219	0.0024788	0.00325595	0.00188614	0.00376018	0.00500133	-3.77707e-05	-2.38462e-05	0.00036694	0.00101088	0.000722932	0.00100749	0.00194147
628	0.000381693	0.00141143	0.00314353	0.00831635	0.0089542	0.0102496	0.0116594	0.000410209	0.0015057	0.00237316	0.00217978	0.00224155	0.00236306	0.00366337	0.00010681	8.29925e-05	-0.000232827	0.000481786	0.00135262	0.00124369	0.00155547
629	0.00031942	0.000947489	0.00163237	0.00533142	0.0119288	0.00904144	0.0128859	0.0003978	0.00104352	0.00292254	0.00228332	0.00407724	0.00384663	0.00376114	0.000223333	3.57354e-05	0.000390466	0.000953039	0.00194669	0.00202222	0.00136598
630	0.000441421	0.00167261	0.00372776	0.00817636	0.0106927	0.00936963	0.00946196	0.00111828	0.00137074	0.00239171	0.00213228	0.00322264	0.00375466	0.00396671	-0.000338231	6.6889e-05	0.00121847	0.000853002	0.00202182	0.00226418	0.00149388
631	0.000575753	0.00123422	0.00368104	0.00848408	0.00914224	0.0102184	0.0108313	0.00150439	0.00146815	0.00239302	0.00281354	0.00271408	0.00403781	0.00407968	0.000371642	0.000111848	0.000393234	0.0005401	0.0009974	0.00203436	0.00126756
632	0.000869805	0.0018907	0.00324794	0.00403619	0.0106754	0.0100712	0.0103589	0.000578597	0.00239126	0.00393247	0.00245976	0.00343519	0.00332196	0.00303942	-0.000132317	-0.000248825	0.000174738	0.000233331	0.0017314	0.00226172	0.00128317
633	0.0010311	0.000667165	0.00414405	0.00907738	0.0102012	0.0146387	0.0149061	0.000830989	0.00239134	0.00404254	0.00234194	0.00386724	0.00354796	0.00363896	7.55829e-05	0.000143738	0.000253942	0.000678673	0.00146619	0.00198049	0.00188053
634	0.000820791	0.00141262	0.00428611	0.00680301	0.00640813	0.00770862	0.0106323	0.00146368	0.00125388	0.00357049	0.0024475	0.00220832	0.00376717	0.00293869	-2.50018e-05	0.000172296	5.12488e-05	0.00128608	0.000984735	0.00119165	0.00189507
635	0.000291791	0.00126372	0.00351592	0.00739764	0.00916099	0.00730758	0.0116532	0.00100206	0.00134685	0.00298764	0.00114061	0.00271861	0.00263341	0.00383308	3.99617e-05	-0.000196426	0.000671042	8.25778e-05	0.000720321	0.000745971	0.00120003
636	0.000564894	0.00128028	0.00277959	0.00716589	0.0104953	0.0111515	0.00724272	0.000628013	0.00108315	0.0023204	0.00187796	0.00330926	0.00438868	0.00270199	0.000132706	0.000188038	9.17561e-05	0.000428505	0.00162286	0.00127563	0.0024623
637	0.000490745	0.00145991	0.00344754	0.00722644	0.00773603	0.0101248	0.0108731	0.00158543	0.00137053	0.00277729	0.00357192	0.00342774	0.00320282	0.00479116	-0.000299662	-0.000187569	-5.35012e-05	0.00036751	0.00106118	0.00105008	0.00185387
638	0.00117836	0.000822875	0.00395898	0.00521834	0.00932918	0.00895092	0.0107282	0.000328986	0.00166808	0.00169712	0.000956554	0.00314389	0.00313941	0.00490615	0.000239744	0.000133226	0.000495274	0.000759608	0.00109425	0.00107049	0.00178476
639	0.000544097	0.000813077	0.00350945	0.00638839	0.00973905	0.00961907	0.00996796	2.94061e-05	0.00144118	0.00261504	0.00157657	0.00131637	0.00290739	0.0039617	0.000217431	-0.000265467	9.76699e-05	0.000389614	0.00121422	0.00127739	0.00152478
640	0.000652673	0.000987225	0.00339307	0.00654914	0.0105694	0.0110853	0.0116605	0.000602381	0.00220421	0.00285636	0.00199593	0.00425521	0.00292311	0.00386542	8.41705e-05	0.000118965	0.000371546	1.45519e-05	0.00135633	0.000556713	0.00232014
641	0.000594486	0.000774069	0.00367202	0.00794845	0.00745826	0.00902706	0.0117701	0.000774546	0.00177545	0.00345055	0.00287937	0.00393496	0.00251315	0.00361286	-0.000291475	8.26734e-05	5.97479e-05	0.000588251	0.000755992	0.00124114	0.00251971
642	0.000379048	0.00080547	0.00313862	0.00613227	0.0103352	0.0119643	0.0106923	0.00132073	0.00242614	0.00231485	0.00365853	0.00250024	0.0035061	0.00458099	7.97995e-06	0.000464251	-0.000147198	0.000384704	0.00150124	0.00111708	0.00252806
643	0.000248236	0.00263617	0.00257814	0.00754651	0.0100559	0.00998565	0.0125799	8.34458e-05	0.00152919	0.00265111	0.00150729	0.0034217	0.00383052	0.00467235	7.66819e-05	-0.000153293	0.000419	0.000532935	0.00128097	0.000948337	0.00212032
644	0.000450179	0.00154737	0.00443029	0.0058242	0.00981107	0.00740775	0.0100529	0.000614535	0.00165804	0.00299799	0.00217492	0.0039989	0.00258926	0.00493048	0.000192278	-5.04685e-05	0.000362377	9.08161e-05	0.00211436	0.00119296	0.00134991
645	0.000478232	0.00151382	0.00305534	0.00545302	0.00811152	0.0124606	0.00763904	0.00124527	0.00121231	0.00314985	0.00357913	0.00334921	0.00388228	0.00398336	-8.76767e-05	0.000183524	-2.0645e-05	-5.82319e-05	0.000396841	0.00162042	0.00143162
646	0.000440333	0.00183409	0.00432091	0.00589851	0.00853505	0.0134732	0.0116526	0.000923573	0.00222616	0.00270402	0.00230623	0.00316634	0.00347575	0.00577922	-0.00028798	3.70101e-05	-0.000203087	0.000629956	0.00130139	0.0010861	0.00177478
647	3.55243e-05	0.00166568	0.00329748	0.00758657	0.0084579	0.0107335	0.0121048	0.000796591	0.00241178	0.00216484	0.00241535	0.00392283	0.00463999	0.00340988	-0.000194914	0.000104174	2.73269e-05	0.000552752	0.00124867	0.000960943	0.00220284
648	0.000517956	0.00102212	0.00349899	0.0074686	0.0103945	0.0110002	0.0154844	0.000832523	0.00155786	0.00266458	0.00230069	0.00296648	0.0031787	0.00460695	-6.35015e-05	-0.00016677	-0.000182247	0.000571652	0.00149498	0.00218249	0.00151562
649	9.06609e-05	0.00131833	0.00337461	0.00740427	0.0104158	0.0092509	0.0120212	0.00106171	0.00161442	0.00343211	0.000911083	0.0035384	0.00393146	0.00426703	1.38588e-05	9.86632e-05	0.000442056	0.000799985	0.000776832	0.000923381	0.00112157
650	0.000451817	0.00151388	0.00471115	0.00688985	0.00978766	0.00984264	0.0143739	0.000537934	0.00136652	0.00323802	0.00213431	0.00256057	0.0023583	0.00398466	-1.18345e-05	0.0003523	-0.000130602	0.000881131	0.000940175	0.00138436	0.00227793
651	0.00134028	0.0013502	0.00296972	0.00623195	0.00816305	0.00919234	0.011582	4.46311e-05	0.00208817	0.00287156	0.0024007	0.00428027	0.004902	0.00485799	-0.000145682	0.000507761	-0.000113002	0.000583146	0.00185771	0.00152777	0.00195114
652	0.000260639	0.00130648	0.00306436	0.00583367	0.0098409	0.0062329	0.0110275	0.000472597	0.00119064	0.00259355	0.00218306	0.00212803	0.00392065	0.00302391	0.000517254	-0.000167418	-0.000165978	0.000462011	0.000935711	0.00113113	0.00206361
653	0.00193581	0.00171914	0.00387645	0.00761322	0.00810688	0.00971205	0.0110622	0.000417994	0.00129755	0.00318254	0.00258482	0.00329701	0.00378828	0.00445656	-0.000353238	-0.0002379	3.0478e-05	0.0011181	0.00131399	0.000751113	0.00221653
654	0.000500762	0.00150137	0.00415333	0.00746703	0.00935577	0.0123041	0.0118087	0.000352055	0.00227815	0.00194579	0.00267197	0.00329275	0.00354226	0.00418392	5.13528e-05	0.000470196	-9.66255e-05	0.000606913	0.000930544	0.00119598	0.00158148
655	0.00098621	0.00211886	0.00241423	0.00674131	0.00987434	0.00763879	0.0132898	0.00118021	0.00116634	0.00262739	0.00337685	0.00257135	0.00229159	0.00498619	7.13105e-05	-0.000175255	0.000254771	0.000222173	0.00113282	0.00120525	0.00201632
656	0.000569124	0.00188538	0.00233962	0.00937172	0.00683935	0.0107029	0.010911	0.000273555	0.00138514	0.00234754	0.00264542	0.00275398	0.00291833	0.00416656	-0.000231712	-0.000189742	0.00011594	-7.63158e-05	0.00120648	0.00135129	0.0015553
657	0.00101385	0.00113491	0.00275347	0.00613313	0.00657428	0.0111061	0.00836589	0.000332245	0.00141878	0.00283941	0.00149686	0.00211921	0.00225837	0.00431623	-0.000176542	0.000385084	0.000119236	0.000765663	0.000435105	0.00177708	0.00282547
658	0.00113296	0.000966066	0.0030669	0.00667753	0.0082567	0.006197	0.0101748	0.000343208	0.000887593	0.00254061	0.00309696	0.00229149	0.00271051	0.00526243	-0.000141724	7.32368e-05	-0.000216295	0.000294047	0.00106649	0.0021006	0.0016171
659	0.000310919	0.000975043	0.00307928	0.00957581	0.0100456	0.00856587	0.0155186	0.000837709	0.00197187	0.00234041	0.00374532	0.00244332	0.00375109	0.00312801	0.000164931	0.000247957	0.000395207	0.00135492	0.000471848	0.00115971	0.00108276
660	0.00111824	0.00068028	0.00370075	0.00515225	0.0102823	0.0098865	0.0116154	0.000521879	0.00140081	0.00351797	0.00322398	0.00287163	0.00335692	0.00329977	0.000215742	0.000168049	-0.000114482	0.000557215	0.000882147	0.00163663	0.00204867
661	0.000432668	0.0015743	0.00331375	0.00665813	0.0100759	0.00772797	0.0121824	0.000865876	0.00148386	0.0034416	0.00204037	0.00199709	0.00434052	0.00358526	-0.000359547	0.000377261	-0.000336401	0.000571784	0.000740098	0.00133024	0.00246392
662	0.000297361	0.00165976	0.00264713	0.00726002	0.0113652	0.00734587	0.0108906	0.00129583	0.00245063	0.00227994	0.0014906	0.00333666	0.00421033	0.00302438	6.18929e-05	0.000106278	0.000262922	0.000882138	0.00195059	0.00182074	0.00209234
663	0.000545526	0.00180195	0.00385947	0.00594074	0.00798239	0.00936945	0.0145079	0.00084993	0.00130405	0.00374227	0.00159591	0.00213999	0.00403593	0.00328117	2.0219e-05	-1.46277e-05	0.000285513	0.000280076	0.00102097	0.0011556	0.00118419
664	0.000570175	0.00159657	0.00250988	0.00515477	0.00822708	0.00844915	0.0139112	0.00113158	0.0011606	0.0030201	0.0024413	0.00241543	0.0047707	0.00446343	-5.01379e-06	9.50806e-05	0.00029391	0.000427617	0.000984105	0.00113001	0.00239208
665	0.000693833	0.00106253	0.00393582	0.00412805	0.00844229	0.00966953	0.0160386	0.000391842	0.00193433	0.0034943	0.00227585	0.0020576	0.00287817	0.00345793	-3.83851e-05	-1.32047e-06	0.000327636	0.000320525	0.000941347	0.00125363	0.0022343
666	0.000769977	0.0016842	0.00251562	0.00728312	0.00949587	0.00681928	0.0131154	0.00185561	0.00284036	0.00244027	0.00294763	0.00142009	0.00351278	0.00445169	0.000612428	0.000276142	0.000465893	0.000357788	0.000998823	0.00072743	0.00201011
667	0.000448548	0.00159273	0.00378824	0.00480719	0.00804078	0.0109934	0.00987292	0.00106931	0.00139886	0.00343007	0.0028841	0.00334111	0.00316991	0.00341373	-0.000281929	-0.000176177	0.000425443	0.000473107	0.00153259	0.00164713	0.00203229
668	0.000208004	0.000837756	0.00377794	0.00725223	0.00834847	0.00662072	0.00935037	3.74085e-05	0.00155815	0.0018304	0.00195659	0.0019106	0.00381406	0.00320925	-4.70739e-06	2.11134e-05	-8.52566e-06	0.00101321	0.00198143	0.0015456	0.00176655
669	-1.34501e-06	0.00131938	0.00421218	0.00558184	0.0105078	0.00866579	0.0140713	0.000829375	0.00251629	0.00349645	0.00188441	0.00314294	0.00311762	0.00479595	8.45065e-05	-0.000362203	0.000322209	0.000721236	0.000779034	0.00170249	0.00247643
670	0.000531308	0.0010986	0.00299093	0.00747015	0.00744199	0.0098416	0.010589	0.000968437	0.00175628	0.00343062	0.00318452	0.00202854	0.00335612	0.00385144	0.000102601	0.000587759	-4.28338e-05	0.00036464	0.00189083	0.00147079	0.00163054
671	0.000267711	0.00139591	0.00246091	0.00621078	0.0112001	0.00734232	0.0122373	0.00126235	0.00206669	0.00383466	0.00292186	0.00199306	0.00325516	0.00528735	-0.00025986	0.000410228	5.04801e-05	0.000916196	0.00171562	0.00125053	0.00148805
672	0.000223576	0.00114656	0.00351955	0.00441065	0.0075739	0.0108318	0.00911057	-4.31804e-07	0.00182281	0.00183553	0.00156009	0.0022534	0.00274233	0.00592307	0.000317506	0.000147337	0.000264867	0.000492026	0.000831214	0.00262281	0.00237402
673	0.000243773	0.00120287	0.00232841	0.00507185	0.0119871	0.00763728	0.0100996	0.00103188	0.00153282	0.00150779	0.00289338	0.00302102	0.00351382	0.00363136	-0.000152511	-2.48967e-07	-0.00030984	0.000326274	0.00140406	0.00197248	0.00126837
674	0.000368352	0.00114216	0.0032436	0.00485181	0.0108738	0.00859015	0.0101563	0.000844011	0.00230127	0.00285437	0.00269316	0.00308401	0.00501267	0.00328841	-0.000150183	0.000191088	0.000927891	0.000318561	0.00165061	0.00106746	0.000929236
675	-7.14835e-05	0.00165231	0.00358358	0.00657221	0.00928171	0.00916184	0.0105028	0.000628378	0.00150357	0.00206981	0.00168944	0.00254437	0.00207012	0.00475582	0.000111907	-1.52151e-05	9.99978e-05	0.000819019	0.00163825	0.00141708	0.00135968
676	0.000248658	0.00165384	0.00303259	0.0072169	0.00950568	0.0110269	0.00992775	0.000583135	0.00210077	0.00224863	0.00423001	0.0022094	0.00417713	0.00468511	0.000162198	-9.0713e-05	0.000107896	0.00111952	0.000584414	0.0017996	0.00133763
677	0.000204665	0.00111227	0.00378652	0.00731785	0.00991734	0.0116923	0.010275	0.000493912	0.0025704	0.00277268	0.00372275	0.0040987	0.00289436	0.00261508	0.000370467	-8.84303e-06	0.000149249	0.00106644	0.00184724	0.000921706	0.00154534
678	0.00134854	0.00127892	0.00330491	0.00745123	0.00741125	0.0093593	0.0088689	0.000698677	0.00244277	0.00250853	0.00193423	0.00335947	0.00274783	0.00457556	2.73925e-05	-0.000170798	-0.000155819	0.000689612	0.00158569	0.00172403	0.00144391
679	0.000999366	0.00171378	0.00240684	0.00579327	0.00633134	0.0105015	0.00946248	0.000137262	0.00254398	0.0025091	0.00309877	0.00384682	0.00360832	0.00263821	-0.000209338	0.000126781	0.000689083	0.00120244	0.00150877	0.00137046	0.00135436
680	0.000590398	0.00178787	0.0034921	0.0057813	0.0105341	0.00683173	0.0106698	0.000871091	0.00121468	0.00196545	0.0023843	0.00327245	0.00310202	0.00496773	-0.000210607	-0.000148434	0.000297747	0.000232802	0.00103368	0.00134409	0.0014871
681	0.000997038	0.000812473	0.00194256	0.00644718	0.00841199	0.0132077	0.00985176	0.000766406	0.00171136	0.0028484	0.00379542	0.00323983	0.00386853	0.00352111	0.000141557	-0.000263579	0.000182979	0.000267373	0.00132815	0.00122309	0.00184015
682	0.00087987	0.00131847	0.00330428	0.00745508	0.00970528	0.0105454	0.0092312	0.000588224	0.00253551	0.00239132	0.00213955	0.00379764	0.00206998	0.00518654	0.000100891	0.000533217	4.33769e-05	0.000418961	0.00122654	0.00185948	0.00169293
683	0.000203492	0.000833412	0.00302888	0.0058437	0.00853769	0.00890147	0.0132849	7.68096e-05	0.001766	0.0026698	0.00283197	0.00426384	0.0027821	0.00350695	-0.00028911	0.000234748	0.00020394	0.000512475	0.00118777	0.00145927	0.00260516
684	0.00040288	0.00104525	0.00260309	0.00525882	0.00760731	0.0114999	0.0102078	0.000512672	0.00154413	0.00273975	0.00269421	0.00371892	0.00278537	0.00373935	-0.000158682	-4.55334e-05	-4.45239e-05	0.000563914	0.000798546	0.00146331	0.00258968
685	0.000453587	0.000940798	0.00315938	0.00510758	0.00902884	0.00691869	0.00831586	0.000716511	0.00194645	0.00194578	0.00203165	0.00293319	0.00473435	0.00421052	-0.000128837	6.97286e-05	0.000117307	0.000801857	0.000864508	0.00173369	0.00226457
686	0.00102911	0.0012334	0.00434906	0.00735586	0.00857869	0.0081642	0.0130079	0.0012361	0.00230974	0.00307242	0.00467309	0.00304373	0.00364589	0.00395946	0.00026109	-1.15005e-05	5.81454e-05	0.000501071	0.00138923	0.00201516	0.00182696
687	0.000437188	0.0008923	0.00235959	0.00836544	0.00867357	0.0116511	0.010258	0.000752166	0.0008129	0.00258602	0.001608	0.00392275	0.00433557	0.00302919	-0.000126666	5.3056e-05	3.39486e-05	0.000378994	0.0013155	0.00142578	0.0015717
688	0.000737844	0.000853399	0.00580767	0.0080261	0.00978903	0.00884391	0.0126354	0.000980923	0.00135142	0.00254582	0.00288527	0.00457779	0.00266886	0.00497828	-9.809e-05	-0.000320411	0.000440182	0.000530286	0.00028833	0.00182492	0.00204938
689	0.000285246	0.00107761	0.00298674	0.00635414	0.00746731	0.00959942	0.0116801	0.00081253	0.00172732	0.00238229	0.00280594	0.00246723	0.00432228	0.00394583	0.00049564	-0.000192051	0.000489763	0.000276054	0.00131734	0.00144315	0.00239299
690	0.00114267	0.00153128	0.00395328	0.00717638	0.0106547	0.00906669	0.0135346	0.000496036	0.0013186	0.00182046	0.00234958	0.00373669	0.00505513	0.00409658	0.000181746	0.000327288	-1.7883e-05	0.000390987	0.00147546	0.000601017	0.00115709
691	0.000452906	0.00176166	0.00243868	0.00792738	0.0132228	0.00745669	0.0146298	0.00039354	0.000866113	0.00271543	0.00211228	0.00315692	0.00359231	0.00524694	0.000214218	-0.000292214	-4.64781e-05	-3.50455e-05	0.000892341	0.00215446	0.000973105
692	0.00095293	0.00152165	0.00424687	0.00643126	0.0101377	0.00571746	0.0109924	0.00112954	0.00194251	0.00290759	0.00317841	0.00291378	0.00385342	0.00438263	-0.000315023	-6.09411e-05	0.000406769	0.00101696	0.00136358	0.000949496	0.00250245
693	0.000715932	0.00118323	0.00221211	0.00660624	0.0112705	0.00926605	0.01265	0.000958549	0.00175613	0.00224095	0.00300531	0.00407254	0.00387677	0.00305631	0.000147613	0.000420601	-8.2529e-05	0.000283915	0.00149788	0.0011975	0.00129651
694	0.000743332	0.00124327	0.00407893	0.00586013	0.00999075	0.00739434	0.0127631	0.00097613	0.00225141	0.00245922	0.00169623	0.00155599	0.00375317	0.0027282	0.000174665	-0.000155645	-6.22911e-05	0.000824174	0.00072683	0.0010813	0.00224796
695	9.90596e-06	0.00130327	0.00442583	0.00754369	0.0117786	0.0105612	0.00837722	0.000508409	0.00112669	0.0033488	0.00250213	0.00218073	0.00345615	0.00293842	0.000287188	2.86604e-05	1.95995e-05	0.000342427	0.00176414	0.00167544	0.0017482
696	0.000871938	0.000926097	0.0033512	0.006754	0.00944896	0.00684413	0.0125281	0.000527034	0.00103169	0.00312066	0.00317585	0.00263744	0.00399818	0.00393026	-3.09749e-05	0.000117071	0.000205197	0.000110276	0.00107047	0.000885605	0.00267004
697	0.000947888	0.00129138	0.00385612	0.00563449	0.00852839	0.0076657	0.0119122	0.000535783	0.00202813	0.0025388	0.00306759	0.00234388	0.00360369	0.00428532	-9.12193e-05	-0.000238194	0.000331954	0.000838249	0.000953447	0.00166927	0.00225467
698	0.000643519	0.00165299	0.00328239	0.00727669	0.00630323	0.00876262	0.00867171	0.000419781	0.00174924	0.00347024	0.00184262	0.00307203	0.00460905	0.00450062	-0.00017267	-3.75741e-06	1.15036e-05	0.000108705	0.00111779	0.00130405	0.00205582
699	0.000358246	0.00153078	0.00340632	0.00690225	0.00918862	0.00888353	0.00937599	0.00156919	0.00144384	0.00206433	0.00207643	0.00309821	0.00403257	0.00413394	0.000461472	7.29447e-05	0.000139705	0.000981967	0.0015557	0.0011702	0.00282475
700	1.61278e-05	0.00123609	0.00443468	0.00581525	0.00822891	0.00879924	0.00965332	0.000768342	0.00156791	0.00353801	0.00390761	0.00344542	0.00375323	0.00447716	-0.000209874	-9.00636e-05	-0.000166274	0.00101856	0.000764801	0.0013813	0.00230098
701	0.000122653	0.00204943	0.0037831	0.00617319	0.00824468	0.00767499	0.00939612	0.000542735	0.00269633	0.00244164	0.00271869	0.00291255	0.00448725	0.0030955	0.000585664	1.06896e-05	0.000315774	1.06341e-05	0.000356216	0.000987588	0.00182405
702	0.000596587	0.00121327	0.00361619	0.00701757	0.00729096	0.0079824	0.00932376	0.000875176	0.0021487	0.00279299	0.002573	0.00349305	0.0032945	0.00424157	0.000127237	0.000112862	-6.00185e-05	0.00082234	0.000949511	0.00114327	0.00222861
703	3.10148e-05	0.00133821	0.00438972	0.00578233	0.00869224	0.00876222	0.00910532	0.000455267	0.00200188	0.00258772	0.00341943	0.00264671	0.00410812	0.00352547	0.000344086	1.64778e-05	0.000193056	0.000396958	0.000400197	0.00172506	0.00176285
704	0.000580698	0.00108204	0.00446814	0.00497125	0.0088175	0.00745231	0.0128303	0.00100465	0.00131919	0.00359825	0.00285123	0.0037557	0.00215221	0.00312578	6.26472e-05	4.77832e-05	0.000698012	4.92598e-05	0.00149764	0.00145257	0.00161174
705	0.000879473	0.000920385	0.00151799	0.00658712	0.00896652	0.00858049	0.0117507	0.000745645	0.000693193	0.0021965	0.00277742	0.00311482	0.00204589	0.00354346	0.000280072	7.66165e-05	-0.000238546	0.000136665	0.000726071	0.000681022	0.00221211
706	0.000460341	0.000857418	0.00350469	0.00560075	0.00792061	0.0108092	0.012528	0.000134574	0.00159123	0.00206838	0.00317657	0.00364295	0.00355288	0.00445624	8.33793e-05	-6.04456e-05	0.000461528	0.00101359	0.00138051	0.00123179	0.0025654
707	0.0011723	0.00146557	0.00288275	0.00743712	0.0102853	0.00854084	0.011546	0.00125711	0.00199497	0.00293815	0.00163118	0.00303686	0.00315026	0.0050318	0.000288699	-0.000392597	0.000107434	0.000455998	0.000740392	0.00156044	0.00296182
708	0.000628993	0.0016406	0.00314949	0.00738125	0.00791598	0.0094954	0.0115376	0.000274759	0.00153204	0.0042437	0.00229585	0.00378055	0.00306688	0.00425819	-0.000130091	0.000346579	0.000332928	0.000969563	0.00113143	0.000974893	0.00114198
709	0.000258808	0.00109794	0.00366261	0.00807548	0.00919057	0.0113801	0.0105478	0.000594131	0.0017411	0.0020135	0.00212696	0.00334081	0.00372617	0.003547	4.37108e-05	0.000122322	-0.000288289	0.000211332	0.000611821	0.000904053	0.00159444
710	0.000452892	0.00189776	0.00325476	0.00683299	0.0068424	0.00700526	0.0102755	0.00105838	0.00270496	0.00237366	0.00371574	0.00453859	0.00360384	0.00499553	-2.65251e-06	0.000563899	-1.64871e-05	0.000713091	0.000271395	0.00158691	0.00170046
711	-0.000128687	0.000890498	0.00302131	0.00762927	0.00953922	0.0108048	0.0111216	0.000643971	0.00157633	0.00125405	0.00262012	0.00326033	0.00335621	0.00381759	-0.000112763	0.000371284	1.61053e-05	0.000864285	0.00165176	0.00198797	0.00139482
712	0.000674923	0.0012043	0.0045701	0.00759378	0.00993513	0.00857384	0.0110186	0.00055538	0.0020083	0.00244009	0.00140696	0.00312282	0.00391672	0.00392532	-0.00020385	0.000309709	5.14299e-05	0.000788374	0.000307576	0.00156439	0.00170955
713	0.000687944	0.00104188	0.0040103	0.00629272	0.00888666	0.0069068	0.011549	0.000922395	0.00221697	0.00223779	0.00246258	0.00282842	0.00407719	0.00474622	-1.92679e-05	-0.000148667	-0.000441516	0.000523573	0.00125132	0.00205959	0.00191525
714	0.000529171	0.0019223	0.00393602	0.0071103	0.00735585	0.00878155	0.0137114	0.00134639	0.00174719	0.00342597	0.00147372	0.00234032	0.00337048	0.00378248	6.89102e-05	-0.000289788	-0.000150861	0.0001754	0.000938064	0.000970786	0.00215507
715	-7.66109e-06	0.00126475	0.00392735	0.00849315	0.00860944	0.00728371	0.0129799	0.00102086	0.00250566	0.00236715	0.00222336	0.00303733	0.00358157	0.00440816	-4.19785e-05	5.61771e-05	-0.000207729	0.000929286	0.00182909	0.00217484	0.00205763
716	-0.000107092	0.00120765	0.00526642	0.00646616	0.0073065	0.00591546	0.0151495	0.00138997	0.0023439	0.00182691	0.00191785	0.00302136	0.00330497	0.00326461	0.000318788	-0.000102657	0.000495923	0.000428347	0.000878869	0.00202939	0.00210161
717	0.000892007	0.00156564	0.00344681	0.00845021	0.00778873	0.00729821	0.00885038	0.000918834	0.00179054	0.0023916	0.00218852	0.00289551	0.00430142	0.00313716	0.000111436	0.00069082	0.00029758	0.000490292	0.000861196	0.00151869	0.00211628
718	0.000152273	0.0021038	0.00409948	0.005824	0.0108627	0.00806022	0.00721585	0.00142942	0.00154146	0.00246033	0.00217398	0.00244039	0.003191	0.00342671	3.87432e-05	0.00045039	0.000388368	7.83012e-06	0.00118594	0.000888106	0.00158059
719	0.00130227	0.00114034	0.00365445	0.00709953	0.00858731	0.00896253	0.0144406	0.000386705	0.00226072	0.00268291	0.00288372	0.00242874	0.00485272	0.00379428	-8.73632e-05	0.000301532	-6.74052e-05	0.000221341	0.00118794	0.00174659	0.00188404
720	0.000627492	0.00149793	0.00368824	0.00780284	0.0113114	0.00921968	0.0125853	0.000687617	0.00128886	0.00344077	0.00241872	0.00277766	0.00392254	0.00382404	-0.000320426	9.64711e-05	0.000330309	7.52537e-05	0.00064251	0.00185394	0.0027292
721	0.000390847	0.0007648	0.00409124	0.00854706	0.00829151	0.00577721	0.0110538	0.000466814	0.00141361	0.00253259	0.00156074	0.00340724	0.00505818	0.0039494	7.39717e-05	0.000419122	-0.000340822	0.000182785	0.00139949	0.00142098	0.00195081
722	0.00015879	0.00100809	0.00472236	0.00676941	0.011126	0.00950804	0.0109051	0.00100778	0.0016712	0.00309994	0.00115734	0.00368537	0.00413878	0.00553095	7.27013e-05	0.000268607	6.13238e-05	0.000639075	0.00148036	0.00121019	0.00212167
723	0.00127463	0.000526324	0.00281723	0.00640003	0.00947245	0.00919534	0.0115708	0.000800831	0.000502202	0.00179373	0.00172606	0.00276371	0.00383642	0.00502543	-0.000155786	0.000241525	-0.000354702	0.000541567	0.00107172	0.000687959	0.00119628
724	0.000649235	0.000527731	0.00249509	0.00728588	0.0070934	0.00777211	0.0122652	0.00115055	0.00171562	0.00355357	0.00150108	0.00406955	0.00378936	0.003908	-3.47658e-05	4.25029e-05	0.00033477	6.90257e-05	0.0011304	0.00151828	0.00169823
725	4.60771e-05	0.00133037	0.00327672	0.00676784	0.00839673	0.00657723	0.00893555	0.000539869	0.00237882	0.00186256	0.0026847	0.00179521	0.00362332	0.00373067	0.000172495	0.000529209	-3.44323e-05	0.00046602	0.000769484	0.00219014	0.00193825
726	0.000865049	0.00174055	0.00313808	0.00588297	0.00842343	0.0095708	0.0103389	0.00106708	0.00158881	0.00252113	0.00253478	0.00318253	0.00373692	0.00374497	0.000335812	-4.84108e-05	0.000647675	0.000831406	0.000932331	0.000975968	0.00210163
727	0.000118045	0.0015854	0.00434614	0.00738145	0.00839048	0.00738254	0.0127443	0.000416184	0.00213042	0.00354954	0.00237831	0.00374445	0.00367796	0.00358379	0.000422225	-8.24406e-05	0.000553598	0.000927662	0.00156579	0.00146646	0.00166589
728	0.000967241	0.00140121	0.00418282	0.0066116	0.0102088	0.0111196	0.0101114	0.000689892	0.00218749	0.00368678	0.00220966	0.00404041	0.00341244	0.00400661	0.000319592	-5.3604e-05	0.000570969	0.00082368	0.00171343	0.000957084	0.00184963
729	0.000364748	0.00107942	0.00242625	0.00620839	0.00755351	0.00797786	0.0124929	0.00130532	0.0019892	0.00265822	0.00161272	0.00376805	0.00451742	0.00324092	-0.000317145	0.000190721	0.000317388	0.000575556	0.00129636	0.00158207	0.00166237
730	0.00094527	0.00102607	0.00293746	0.00506588	0.0106841	0.0108559	0.00961938	0.000929518	0.00178853	0.00375634	0.00112133	0.00318338	0.00353826	0.00514346	0.000379914	0.000191845	8.47431e-05	0.000381512	0.000198848	0.00059799	0.00216631
731	0.000442227	0.00123474	0.00306967	0.00735386	0.00951356	0.00549379	0.0114403	0.000778034	0.00204163	0.00299579	0.00248344	0.00373087	0.00410795	0.00394825	-5.76333e-05	-0.000153631	-9.42621e-06	0.000696447	0.00144729	0.00141278	0.00281531
732	0.000587344	0.00135804	0.0021552	0.00698253	0.00798804	0.00726938	0.00909028	0.00115358	0.00157096	0.00301156	0.00149632	0.00417648	0.00405487	0.00524713	0.000490443	-4.24974e-05	0.00057139	0.00113118	0.000780585	0.00112657	0.00163726
733	0.000114927	0.00140457	0.0042274	0.00624715	0.00632633	0.00801765	0.00759948	0.00086876	0.00200004	0.00247036	0.00124364	0.00314589	0.00293642	0.00485777	0.000225886	0.000424615	0.000299981	0.000714231	0.000954199	0.0012643	0.00215005
734	0.000203168	0.00161692	0.00424153	0.00531404	0.006431	0.0104807	0.0102836	0.00119024	0.000902104	0.00304196	0.00127217	0.00378184	0.00473339	0.00346492	8.60722e-05	-0.000129376	0.000211361	-0.000134338	0.00127576	0.00123887	0.00119603
735	0.000416996	0.000823702	0.00360428	0.00453501	0.00695985	0.00916246	0.0118432	0.00107787	0.00177021	0.00262084	0.00189132	0.00251055	0.00280804	0.00386657	-0.000163917	-0.000101666	0.000468829	0.000519496	0.00123101	0.00170563	0.00219384
736	0.000458813	0.00198365	0.00346675	0.00553291	0.00669442	0.0075642	0.00927682	0.000486109	0.00293073	0.00329583	0.00208422	0.00369089	0.00183373	0.00505795	-0.00018643	-0.000177122	0.000477835	0.000577748	0.000445071	0.00147502	0.00209578
737	0.000846761	0.000501227	0.00333438	0.00749073	0.00998559	0.0107453	0.00962721	0.000949088	0.000991905	0.00337019	0.00216872	0.00281836	0.00258196	0.00286748	0.000396382	-0.000285935	-1.72025e-05	0.000826861	0.0015353	0.00191398	0.00228552
738	0.000747029	0.00143965	0.0046287	0.00773371	0.0102779	0.0100209	0.0129691	0.00030982	0.00152653	0.00380316	0.00230777	0.00227342	0.00330021	0.0037489	4.00476e-05	-0.000151179	0.0003968	0.000912038	0.00194196	0.00146034	0.00114431
739	0.00145583	0.000656192	0.00316333	0.00905965	0.00932505	0.00985935	0.0132859	0.000890632	0.00107322	0.00208044	0.00247937	0.00307588	0.00294343	0.00471743	0.00029363	-0.000356217	0.000233416	0.00102294	0.000781909	0.00136988	0.00243441
740	0.000426266	0.00127534	0.00439786	0.0054564	0.00724227	0.00768651	0.0111378	0.000726172	0.000787719	0.00382075	0.00238685	0.00409457	0.00331178	0.00331832	8.36074e-05	0.000204731	0.000364913	0.0006344	0.00063368	0.00109117	0.00179187
741	0.00114333	0.00161959	0.00396474	0.00796533	0.00929593	0.00979224	0.00963044	0.000513267	0.00236457	0.00303826	0.00216313	0.00308898	0.00348218	0.00358512	-0.000148226	7.83812e-05	-0.00026496	0.000387498	0.00161027	0.00199863	0.0020161
742	7.9076e-05	0.00114636	0.0041504	0.00554967	0.00652579	0.00961017	0.0108285	0.000202314	0.00131705	0.00429522	0.00204905	0.00328329	0.00409601	0.0038132	-0.000184078	4.08268e-05	-0.000293047	0.00063554	0.0010996	0.0020499	0.0015496
743	0.000355345	0.00151169	0.00396177	0.00638935	0.00997877	0.00451128	0.0105668	0.000899921	0.00165563	0.00476603	0.00333357	0.00356378	0.00473411	0.00563573	-0.000196923	-0.000302808	-9.78855e-06	0.000495976	0.000808775	0.00177594	0.00163334
744	0.000922334	0.00183818	0.0048275	0.00685947	0.00987286	0.00923668	0.00943148	0.00105675	0.00163197	0.00310616	0.00258097	0.00339639	0.00352627	0.00367879	-0.000152407	-0.000316149	-0.000129702	0.000872947	0.0014364	0.00129383	0.00242551
745	0.000726477	0.00124085	0.00463292	0.00744741	0.0126769	0.0100475	0.0115665	0.0014933	0.00110059	0.00214829	0.00294628	0.00332474	0.003884	0.0038434	-0.000244447	-0.00023915	7.07293e-05	0.000256648	0.00129955	0.00152261	0.00187978
746	0.000247757	0.00175635	0.00249441	0.00587104	0.00782272	0.010357	0.0112638	0.000571984	0.00150905	0.00182492	0.00180993	0.00232637	0.0038524	0.00416174	-0.000360019	-3.03161e-05	0.000449725	0.000785889	0.001202	0.00124139	0.00158346
747	0.000570525	0.00183937	0.00344358	0.00667309	0.00914382	0.00796183	0.0119607	0.0015792	0.00145237	0.00367321	0.00152173	0.00340696	0.00345075	0.0050683	1.10041e-05	-1.98986e-05	-6.42768e-05	0.000380111	0.00112393	0.00120919	0.000960465
748	0.00106908	0.000830987	0.00331877	0.00857899	0.00825302	0.008835	0.014501	0.000558211	0.00221669	0.0028349	0.00253151	0.00348763	0.00405838	0.00278804	-0.000307486	0.000430146	0.000296353	0.000579125	0.00130679	0.00216074	0.00229078
749	0.00080664	0.0013281	0.00381731	0.00713267	0.0080428	0.0105146	0.0101268	0.000547104	0.00152385	0.00307705	0.00267269	0.00358811	0.00367071	0.00329255	0.000384958	0.000183387	0.000177761	0.00051462	0.00115697	0.00185458	0.00167975
750	0.000310333	0.0015588	0.00379206	0.0071555	0.011308	0.00849125	0.0109981	0.00103239	0.00133546	0.00212465	0.00246181	0.00340247	0.00323831	0.00394788	-0.000276403	0.000180986	0.000397007	0.00114017	0.000985445	0.000941046	0.00191354
751	0.000711845	0.00128336	0.00371657	0.00608425	0.00882984	0.010604	0.0125437	0.000910709	0.00181266	0.00258258	0.00184906	0.00384506	0.00198554	0.00459033	-0.000108025	-4.44996e-05	0.000300296	0.000898516	0.00104679	0.000458186	0.00151285
752	0.00073734	0.00135971	0.00223346	0.00568568	0.0101661	0.00888322	0.0136111	0.000939185	0.000956383	0.00272732	0.00352619	0.00401922	0.00456607	0.00202651	-9.18928e-05	0.000248201	0.000257357	0.0003399	0.00150769	0.00149265	0.00280643
753	0.000464046	0.00177157	0.00312856	0.00636723	0.0118421	0.0106461	0.00866251	0.000657375	0.00136867	0.00324489	0.00195168	0.00193409	0.00300638	0.00360159	-5.70223e-05	0.000430634	9.47073e-05	0.000743883	0.000896436	0.00196984	0.00190923
754	0.000538985	0.00122245	0.00389423	0.00543766	0.010122	0.00718192	0.00922249	0.000849241	0.00215541	0.00339491	0.00199069	0.00325997	0.00225048	0.00390303	-0.000187132	1.77491e-05	0.000123725	0.000684373	0.00130798	0.00130057	0.00176933
755	0.000269647	0.00143404	0.00379297	0.00672617	0.0104119	0.00743419	0.0144578	0.000928676	0.00131016	0.00240481	0.00316693	0.00305647	0.00261279	0.00326959	-0.000108904	-0.000101009	0.000409644	0.000532332	0.00120859	0.00115807	0.0020092
756	0.000493766	0.0014456	0.00430288	0.00501719	0.0128752	0.00896968	0.0119705	0.00116335	0.00141501	0.00318835	0.00265345	0.0020647	0.00347408	0.00320677	-9.43847e-05	0.000580321	0.000760923	0.000436371	0.00143717	0.00111901	0.00283407
757	0.00052062	0.000883345	0.00270786	0.00946296	0.0083671	0.00911085	0.00929202	0.000882925	0.00153885	0.00212094	0.00228585	0.00423417	0.00315985	0.00452879	-0.000264981	-4.9981e-05	0.000665725	0.000871248	0.00116134	0.00102534	0.00182856
758	0.000705036	0.00169717	0.0047725	0.00519392	0.00654586	0.010165	0.0133732	0.000457316	0.00140214	0.00247821	0.00349466	0.00333516	0.00389166	0.00396732	0.000116138	0.000234431	0.000306836	0.000979755	0.00193969	0.000906315	0.00229876
759	-4.77403e-06	0.00113785	0.00351159	0.00713785	0.0113729	0.00824373	0.00978812	0.000881616	0.00192006	0.00206256	0.00271376	0.00255448	0.00377393	0.00408882	-2.23503e-05	0.000207279	0.000616706	-4.06044e-05	0.00135412	0.00175592	0.00210401
760	0.000359154	0.00128753	0.00465185	0.00469388	0.0111151	0.00847204	0.0100366	0.00018631	0.00148986	0.00158918	0.00238506	0.00336183	0.00413417	0.00407298	-3.27417e-05	0.000205822	0.000138683	0.000574	0.000578395	0.00146961	0.00261552
761	0.00026124	0.00166511	0.00259279	0.00712665	0.0114294	0.0109336	0.00858219	0.000521364	0.00338917	0.00302365	0.00197216	0.0028113	0.00326658	0.00447977	0.000537133	0.000186308	-6.72035e-05	0.000169831	0.00045694	0.000919824	0.0018704
762	0.000638316	0.000745643	0.00378038	0.0090854	0.0101265	0.00846045	0.0126506	0.000871095	0.00166889	0.00360307	0.00177836	0.00299701	0.00338326	0.00328758	0.000129673	9.51314e-05	0.000102786	0.00076411	0.00100268	0.00109619	0.00125962
763	0.00102202	0.00166318	0.0034377	0.00694598	0.00792024	0.00833734	0.0127632	0.000698528	0.00184787	0.00242521	0.00170743	0.00302291	0.00365398	0.00431274	0.00037002	0.000255474	-0.000109887	0.000345965	0.000664583	0.0012342	0.00143225
764	0.000422447	0.00159998	0.00335234	0.00526809	0.0115454	0.0104318	0.012966	0.000864123	0.00165725	0.00250242	0.0040028	0.00231285	0.00434745	0.00384631	-3.71102e-05	-0.000129431	0.000303892	0.000187818	0.000750812	0.00095849	0.00215305
765	0.0011159	0.00136198	0.00423578	0.00531565	0.00726775	0.00968162	0.0122178	0.000397451	0.00143055	0.00269051	0.00336857	0.0024155	0.00233282	0.00352924	-0.000168939	0.000585308	0.000197847	0.000959693	0.00182301	0.00167665	0.00154985
766	0.000352574	0.00114976	0.00248605	0.00542814	0.00884543	0.00952086	0.014454	0.000212193	0.00241297	0.00307495	0.00385523	0.00289514	0.00356991	0.00463546	-0.000108269	-9.15345e-05	0.00014727	0.000692741	0.000759975	0.000925514	0.00131551
767	0.000452997	0.00107047	0.0035555	0.00591707	0.00793203	0.00727014	0.0129108	0.000399379	0.00193102	0.00292798	0.00268501	0.00300784	0.00355257	0.00483559	-0.000294069	0.000124906	-0.000187699	0.000995736	0.00103949	0.00127712	0.00164399
768	0.000909789	0.00133644	0.00363273	0.00508367	0.00922162	0.010895	0.0136978	0.000689328	0.00235808	0.00402723	0.00257188	0.00361725	0.00453952	0.00385528	-0.00014445	0.000166605	0.000283803	0.000600128	0.000631492	0.00144391	0.00185298
769	0.00111197	0.000873326	0.00363261	0.00736726	0.0124181	0.011004	0.00864626	0.000512725	0.00239717	0.00360127	0.00269343	0.00189068	0.0026146	0.0042559	0.000358156	0.00028704	-5.70389e-05	0.000874916	0.000714314	0.00251437	0.000724662
770	0.00104495	0.00187214	0.00401148	0.00607866	0.00818536	0.00824639	0.0110458	0.000282001	0.00302578	0.00372871	0.00250343	0.00283888	0.00354461	0.00329811	-5.25437e-05	0.000703334	-0.000188792	8.51278e-05	0.00242071	0.00194705	0.002756
771	0.000436742	0.00109247	0.0039172	0.00651496	0.00760344	0.0102047	0.00808174	0.000815291	0.00178893	0.00308611	0.0029352	0.00277849	0.00483714	0.00507619	0.0003385	-7.45192e-05	0.000451966	4.00434e-05	0.00120011	0.00211803	0.00200027
772	0.000304037	0.000984179	0.00360411	0.00567522	0.0092395	0.0110634	0.00802447	0.000788391	0.0013262	0.00292941	0.0024479	0.00204756	0.00409059	0.00404602	-0.000237283	5.32521e-06	0.000696668	0.00101964	0.000764902	0.000966039	0.00153322
773	0.000346524	0.000943883	0.00331731	0.00382563	0.00878185	0.00967554	0.00712218	0.000369777	0.0019169	0.00333052	0.00251197	0.00240971	0.0045628	0.00350812	0.000517759	9.46357e-06	0.000400956	0.000478393	0.00144063	0.00189091	0.0017009
774	0.000125626	0.000780135	0.0029412	0.00747315	0.00852668	0.0107017	0.011316	0.000464796	0.00221084	0.00174364	0.00170939	0.00279774	0.00404779	0.00430844	0.000263781	-6.36369e-05	-0.000140174	0.000383369	0.00139224	0.00277457	0.00166013
775	0.00044072	0.000984096	0.00406657	0.00670654	0.00756363	0.00888525	0.0091892	0.000654558	0.00192463	0.00300273	0.00262704	0.00233005	0.00373793	0.003875	0.000246232	2.05769e-05	0.000136198	0.000582556	0.000938965	0.00115479	0.0022731
776	0.000425527	0.00115735	0.00362748	0.00633071	0.00740509	0.0132766	0.0115557	0.000151079	0.00256213	0.00305791	0.00220151	0.00327588	0.00207004	0.00512586	0.000392208	0.000259873	-0.000108781	0.000331545	0.0013456	0.00083093	0.00159885
777	0.000802161	0.00119731	0.00413082	0.006312	0.0104845	0.0095203	0.00846728	0.000578585	0.000906137	0.00267431	0.00123283	0.00316941	0.00357309	0.00415917	-0.000196759	0.000245385	-1.78832e-05	0.000804005	0.000981939	0.00159893	0.00144538
778	0.000392296	0.00150374	0.003837	0.00702896	0.0125691	0.00995336	0.00956428	0.000657472	0.0027091	0.00297471	0.00184709	0.0024319	0.00408553	0.00451091	-0.000474296	-3.60341e-05	4.55594e-05	0.000323112	0.000551789	0.00149815	0.00252007
779	0.00068087	0.00127942	0.00435847	0.00608964	0.00803642	0.0104731	0.010006	0.000389912	0.00155431	0.00240744	0.00177106	0.00249247	0.00429779	0.00363284	-0.000185465	0.000285097	0.000170511	0.00059836	0.00139654	0.00177468	0.00214024
780	0.000304057	0.00140721	0.00338014	0.00578224	0.00914281	0.00595347	0.0101302	0.000463279	0.00115531	0.00262895	0.00223657	0.00290485	0.00433878	0.00537752	0.000130804	0.000185686	0.000339933	0.000474005	0.00137166	0.000986106	0.00177156
781	0.000384117	0.000859092	0.00392698	0.00378773	0.00777189	0.00887062	0.011432	0.000793925	0.00210483	0.00241607	0.00348729	0.00288717	0.00451853	0.00432321	0.00027952	0.000200059	-3.66756e-06	0.000363315	0.000418257	0.00162093	0.00180774
782	0.000427923	0.00137663	0.00250183	0.00521269	0.0116622	0.00746059	0.0139149	0.0007453	0.0012636	0.00328307	0.00300679	0.00370328	0.00359472	0.00390731	7.41163e-05	-0.000139998	0.000542266	0.000976234	0.00019674	0.000713657	0.0022795
783	0.000742534	0.00113489	0.00333707	0.00595032	0.0104519	0.00879023	0.00990889	0.0010168	0.00176832	0.0028748	0.00156882	0.00316914	0.00340777	0.00405739	-0.000189565	0.000114419	0.000193161	0.000255079	0.000656279	0.0012751	0.00268451
784	0.000486693	0.00155917	0.00238211	0.0060592	0.0138626	0.0063687	0.0144702	0.00046174	0.00152463	0.00458078	0.0029413	0.00220769	0.00489456	0.00383526	0.000518555	-0.000497063	-3.44933e-05	0.000827336	0.000646845	0.00149507	0.00226556
785	0.000514316	0.00124118	0.00357784	0.00458446	0.0109315	0.00926567	0.00952301	0.00030167	0.000875079	0.00243585	0.00274562	0.00216442	0.00357151	0.00387003	-9.39599e-05	-0.000454873	-2.36176e-05	0.000513646	0.00156228	0.000743305	0.00170227
786	0.000150924	0.00155882	0.00328077	0.00677417	0.00897015	0.00818893	0.0105106	0.000495585	0.00223563	0.00311502	0.00101596	0.00347271	0.00433687	0.00236417	3.33101e-05	3.07253e-05	-0.000138878	0.000430842	0.000812273	0.00113791	0.00219112
787	0.00106457	0.000861714	0.00396008	0.00664111	0.0084972	0.00914251	0.0109929	0.001206	0.00171275	0.00126711	0.00172543	0.00181383	0.00388018	0.00386732	-0.000145142	0.000319844	-0.000299756	0.000237161	0.00085207	0.00123843	0.00153236
788	0.00110326	0.000628827	0.00346246	0.00458064	0.00875231	0.00838508	0.0124635	0.00156723	0.00181213	0.00318051	0.00120172	0.00312349	0.00233841	0.00555741	0.000308453	-0.000120995	-4.58088e-05	0.000413768	0.00107245	0.00123415	0.00189805
789	0.000666739	0.000813561	0.00391202	0.00894503	0.00921714	0.00770844	0.0104788	0.000496634	0.000836726	0.000923976	0.0044768	0.00281131	0.00392519	0.00410779	0.000256732	3.98263e-05	7.54957e-05	0.000274739	0.000863505	0.000930067	0.00233738
790	0.000470588	0.00166108	0.00414328	0.00639651	0.00991571	0.00761421	0.0138086	0.000820549	0.00177466	0.00201157	0.00297276	0.00359659	0.00309809	0.00334544	-0.000148232	-2.28898e-05	-4.32984e-05	0.000627478	0.000581606	0.00188254	0.00293501
791	0.00055629	0.00124688	0.0026245	0.00538472	0.00785989	0.00797532	0.00881737	0.00121838	0.00143507	0.00320643	0.00138181	0.00371993	0.00233791	0.00426799	-0.000263613	0.00035644	0.0004276	0.000735574	0.000779032	0.000972891	0.0018887
792	0.000569617	0.00111764	0.00256341	0.0055208	0.0106165	0.00776605	0.00731322	0.000580255	0.00213676	0.00292262	0.00330702	0.00250173	0.00340162	0.00259471	-2.51249e-05	0.000500011	0.000133335	0.000180951	0.00128875	0.00140695	0.00233848
793	0.000766798	0.00211099	0.00313208	0.00686159	0.00848122	0.00895704	0.012206	0.00117707	0.00233459	0.00273447	0.00220314	0.00221939	0.00286053	0.0054985	0.000582727	0.000190209	-3.27988e-05	0.000989411	0.00119244	0.00208139	0.00181106
794	0.000264483	0.0022337	0.00293194	0.00571001	0.00831026	0.00575414	0.0124352	0.00131689	0.00137463	0.00126164	0.00200016	0.00382048	0.00273973	0.00364307	-0.000291688	0.000100947	0.000496628	0.000775664	0.000908759	0.00214055	0.00262513
795	0.00068381	0.00168776	0.00240257	0.00739137	0.00953101	0.00846567	0.0132272	0.000659171	0.00196035	0.00230886	0.00259446	0.00441976	0.00152091	0.00319197	0.000351669	0.000483344	-5.80211e-05	0.000457464	0.00103589	0.00107614	0.00193765
796	0.000207413	0.00139935	0.00378646	0.00544763	0.00942708	0.00994239	0.0120415	0.000255828	0.00147703	0.00321456	0.00335337	0.00292309	0.00261094	0.00354804	-0.00038537	-0.000249409	0.000716373	0.000554669	0.00101771	0.000943053	0.00298959
797	0.000457623	0.00185359	0.00240814	0.00653571	0.0106485	0.0082314	0.00884211	0.00120142	0.00161353	0.00269463	0.00162905	0.004149	0.00351079	0.00489755	-4.99825e-05	9.28839e-05	0.000401662	0.000457698	0.00117973	0.00146968	0.00191668
798	0.000626722	0.00169798	0.00336745	0.00618843	0.00928303	0.0094867	0.0107157	0.000946941	0.00143827	0.00253721	0.00306299	0.00361373	0.00431444	0.00477191	-8.12094e-05	0.000200846	0.000579116	0.00100482	0.0015675	0.00106544	0.0014917
799	0.000655334	0.00107742	0.00281147	0.00793301	0.00828924	0.0113551	0.0122615	0.000905075	0.00137084	0.0037022	0.00381338	0.00366654	0.00350327	0.0039223	0.000282943	0.000162769	0.000159228	0.000891371	0.00174257	0.00124536	0.0017531
800	0.000111037	0.00158328	0.00476405	0.0063268	0.00877992	0.00894299	0.00855628	0.00120429	0.00122194	0.00421127	0.00175903	0.00326952	0.00347188	0.00327392	-0.000307195	0.000354196	0.000164684	0.000348847	0.000831035	0.00139004	0.00209223
801	0.00105381	0.00197821	0.00293439	0.00673736	0.00698313	0.0110498	0.00821158	0.000661487	0.00185572	0.00275628	0.0024077	0.00254003	0.0031655	0.00420802	-0.000133433	0.000239882	8.5686e-05	0.00047941	0.000452545	0.000965564	0.00198056
802	0.000252963	0.000713114	0.00265902	0.00666852	0.00988522	0.00721014	0.00803786	0.000682096	0.00212066	0.00213771	0.00232709	0.00279019	0.00328374	0.00364501	-8.46039e-05	-2.37078e-05	-8.53543e-05	0.000763409	0.00103357	0.00110188	0.00150221
803	0.000552536	0.000973503	0.00527499	0.0050945	0.00754741	0.00670485	0.0136504	0.00144704	0.00187727	0.00342118	0.00197069	0.00302306	0.00331394	0.00496546	0.000439401	-0.000373342	0.000124587	0.000485498	0.00124747	0.000401087	0.00118914
804	0.000942879	0.00166879	0.00395825	0.00715179	0.0089421	0.00817022	0.00957879	0.000970466	0.00240654	0.00285971	0.00181211	0.00285525	0.0025709	0.00281304	-0.00033515	0.000186742	-2.41966e-05	0.000796096	0.000672491	0.00183539	0.00298372
805	1.42095e-05	0.00176784	0.00331441	0.00592324	0.0115942	0.00707633	0.0107953	0.000226545	0.00118844	0.00386473	0.00245007	0.00334181	0.00274254	0.00401988	0.000297026	-0.00041062	-5.75177e-05	-2.10798e-06	0.000946119	0.00137807	0.00305235
806	0.000575916	0.00152575	0.00332895	0.00889521	0.00905389	0.00814898	0.0124524	0.00149518	0.00115342	0.00329595	0.00233739	0.00199409	0.00229204	0.00509667	-9.42317e-05	-0.000169991	-0.000193826	0.00147743	0.00217386	0.000736533	0.00189557
807	0.000527039	0.00139559	0.00282935	0.00598542	0.00547689	0.0109103	0.0127253	0.00109402	0.00162456	0.0027236	0.00264676	0.00273373	0.00206825	0.00432157	0.000358947	-0.000110546	0.000622001	0.000783027	0.00112853	0.00173432	0.0014261
808	0.000588127	0.00180706	0.00355576	0.0082279	0.00893909	0.0102222	0.00758525	0.000462773	0.00136105	0.00346319	0.00140352	0.00464347	0.00402538	0.00454875	0.000196235	0.00014686	-0.00013754	0.000500372	0.00133973	0.00131684	0.00195273
809	-8.74689e-05	0.0021679	0.00379258	0.00578234	0.0111605	0.00734899	0.0122114	0.00107778	0.0017621	0.00382449	0.00259533	0.00296222	0.00231051	0.00371178	-0.000306562	0.000255367	0.000372858	0.000627051	0.0011489	0.00152823	0.0020441
810	0.000820625	0.00142231	0.00354534	0.00685244	0.0114265	0.00797641	0.00952113	0.000446101	0.00256857	0.0035231	0.00348636	0.00320672	0.00305606	0.00324202	0.000104678	4.18059e-05	-0.000106631	9.34145e-05	0.000580557	0.00122223	0.00276347
811	0.000104358	0.00255278	0.00312591	0.00571404	0.00908087	0.00944083	0.0127582	0.000990459	0.0018449	0.00305851	0.00255523	0.00258431	0.00451064	0.00440191	-0.000196571	-5.71217e-05	7.8154e-05	0.000266593	0.000891142	0.00126143	0.000842495
812	0.00110431	0.00118875	0.00573036	0.00499669	0.00813448	0.00838377	0.0127351	0.00120952	0.00104559	0.00274222	0.00224042	0.00224257	0.00338556	0.00357348	-0.000272628	7.70043e-05	0.000354702	0.000156368	0.00137164	0.00122735	0.0025623
813	0.000183671	0.00156973	0.00328816	0.00532988	0.00986316	0.00887921	0.00667868	0.000859028	0.00101425	0.00355475	0.00201584	0.00280041	0.00396734	0.00504127	-0.000122039	0.000163893	-0.000130632	0.000756956	0.00206422	0.00105128	0.00165738
814	0.000532633	0.00175966	0.0041767	0.00802155	0.0086545	0.0113129	0.0121186	0.000505619	0.00145777	0.00295536	0.00200164	0.00328355	0.00301264	0.00342363	1.55402e-07	0.000456062	-0.000268535	0.000122761	0.00077921	0.0011667	0.000831857
815	0.000106636	0.00119807	0.00427191	0.00731318	0.0095349	0.00835136	0.00994516	0.000736173	0.00163579	0.0024827	0.00220784	0.00333873	0.00344952	0.00320216	0.000690136	-0.000133654	-5.46643e-06	0.000330644	0.000985173	0.000712062	0.00256706
816	0.000681844	0.00124392	0.00381845	0.007882	0.0101227	0.00988731	0.00794618	0.0010885	0.00158973	0.00164207	0.00181385	0.00145764	0.00337982	0.00493167	-8.13337e-05	0.000169871	-0.000191441	0.000302756	0.000324778	0.00150533	0.00206403
817	0.00085846	0.00161766	0.00405025	0.00635482	0.0127368	0.00950844	0.0102687	0.000396603	0.00156851	0.00368669	0.00296019	0.00359293	0.0036575	0.0043116	0.000187036	-3.15293e-05	0.000280355	0.00095113	0.00190622	0.00136857	0.00247578
818	0.000506119	0.00114135	0.00333934	0.00695508	0.0086917	0.00777796	0.0102498	0.000983106	0.00234898	0.00376286	0.00293484	0.00215	0.00368699	0.0045217	0.000284649	-0.000257476	-0.000319979	0.000630439	0.00139283	0.00102472	0.00147956
819	0.000284366	0.000756539	0.00354754	0.00813502	0.00910395	0.00697335	0.0107669	0.000839094	0.00239173	0.00296035	0.00188124	0.00293425	0.00355186	0.00371077	-0.000331703	-0.00010617	-3.20296e-05	0.000638522	0.000843914	0.0015174	0.00141343
820	0.000507841	0.00136811	0.00347401	0.00538396	0.0110687	0.00830294	0.00989987	0.00179422	0.00104531	0.00272461	0.00334429	0.0024888	0.00380987	0.00465174	7.46259e-05	5.81919e-05	0.000617594	0.000948816	0.000984505	0.00101014	0.00277269
821	-8.6965e-05	0.00122187	0.00347512	0.00441795	0.00888745	0.0103498	0.0123781	0.00196148	0.00128837	0.00236872	0.00383824	0.00268967	0.00330262	0.00407465	-4.64208e-05	0.00107785	-0.000324905	-0.000180851	0.00103897	0.00173403	0.00251093
822	0.00119342	0.000499514	0.00431104	0.00569934	0.00916076	0.00898036	0.00961526	0.00148662	0.00154396	0.00186673	0.00107835	0.00230267	0.00424305	0.00451818	-0.000114968	-0.000292754	0.000130203	0.00068587	0.00116601	0.00183877	0.00182103
823	0.000782266	0.000714928	0.00267547	0.00587123	0.00938022	0.00939141	0.0122695	0.000694302	0.00174642	0.00247475	0.00122051	0.00251589	0.00132494	0.00434385	5.96222e-06	-0.000191153	2.39154e-05	0.000523825	0.000946492	0.00134898	0.00212388
824	0.000394739	0.000603528	0.00313808	0.00655637	0.00984291	0.0103172	0.0101308	0.000819126	0.00131011	0.00287722	0.00121303	0.00306246	0.00309388	0.00516613	0.00031589	1.75098e-07	0.000437427	0.000576506	0.00118181	0.00129382	0.00158161
825	0.00045694	0.00133279	0.00329285	0.00478093	0.0088856	0.0107717	0.0121199	0.00120843	0.00134163	0.0033214	0.00357723	0.00274202	0.00237945	0.00355465	8.32447e-05	-0.000168654	0.0003577	0.000627259	0.000987314	0.00133317	0.00133566
826	0.00048271	0.00109212	0.00310999	0.00585067	0.0108902	0.00857588	0.0096686	0.000182576	0.00178391	0.0022303	0.00232272	0.00344881	0.0020624	0.00418585	5.77755e-05	3.46387e-05	6.83572e-05	0.000397002	0.000953662	0.00186364	0.00199692
827	8.56646e-05	0.000990569	0.00370071	0.00675244	0.0112749	0.00967029	0.0120645	0.00110579	0.00176143	0.00310942	0.00187715	0.00246304	0.00329547	0.00455792	9.78739e-05	-3.27812e-05	0.000298693	0.000715138	0.000799586	0.000999813	0.00156176
828	0.000435166	0.000894287	0.00327908	0.00732924	0.00767244	0.01044	0.0115723	0.000369272	0.00130634	0.00329705	0.00198259	0.00315321	0.00380881	0.00340339	0.000196697	0.000169615	0.000225823	0.000168801	0.00121627	0.00129147	0.00208041
829	0.000908762	0.00110025	0.00349794	0.00528338	0.00838999	0.011692	0.00849851	0.00105723	0.00144969	0.00322008	0.00139803	0.00255924	0.00554959	0.00230683	-1.04161e-05	0.000191931	0.000879626	0.000605863	0.000483566	0.00107037	0.00269956
830	0.000342154	0.00153914	0.00404281	0.00508096	0.00964158	0.00861094	0.0137853	0.000297044	0.00132651	0.00171016	0.00285961	0.00379795	0.00360401	0.00432896	-0.000145668	7.93731e-05	0.000421838	-0.000223663	0.000867906	0.00080977	0.00127637
831	0.00100908	0.00124599	0.00418804	0.00627665	0.00674611	0.00932031	0.0112639	0.000243844	0.00269896	0.00350856	0.00133475	0.00396617	0.00342621	0.00422804	0.000358721	-0.000145516	0.000185105	0.000738287	0.00105357	0.00164474	0.00214008
832	0.000580129	0.00137662	0.00284701	0.00726328	0.0101672	0.0110772	0.00913999	0.000787852	0.00166449	0.00160319	0.00144119	0.00207293	0.00479931	0.00339939	0.000185731	0.000259708	-5.78744e-06	0.000812944	0.00132396	0.000579681	0.00120721
833	0.000709058	0.000276884	0.00294697	0.00533775	0.00719711	0.00735184	0.0105374	0.000425187	0.00203445	0.00321284	0.00304241	0.00279938	0.00242699	0.00439222	-1.47548e-05	0.000289232	0.000156125	0.000213188	0.00202379	0.00147753	0.00223653
834	0.000329077	0.000857417	0.00307535	0.00548287	0.0106563	0.00742353	0.00885143	0.000629486	0.00112584	0.00303391	0.00196802	0.00315986	0.00329853	0.00322772	0.000160691	-4.64442e-05	-0.000136603	0.00129575	0.00182051	0.00133613	0.00183737
835	0.000313828	0.0014552	0.00289759	0.00686855	0.00863018	0.00643213	0.00830055	0.000344958	0.00178769	0.00288727	0.00365301	0.001877	0.00597607	0.00489974	-0.000226652	-9.52488e-05	0.000540448	0.000370065	0.00103956	0.00162779	0.00199576
836	0.000321142	0.000672645	0.00312171	0.00749044	0.0107494	0.00980906	0.00802116	0.00091973	0.00231893	0.00373837	0.00186919	0.00350403	0.00285635	0.00424024	0.000155183	0.000130449	0.000155348	0.00102107	0.00124427	0.00104477	0.00230236
837	0.00110678	0.00237686	0.00269467	0.00666851	0.0102274	0.0100542	0.0100568	0.00133297	0.00121271	0.00207643	0.00246986	0.00298181	0.00328042	0.00402338	8.15449e-05	8.45859e-05	0.000485506	0.00100877	0.00203962	0.00140727	0.0023676
838	0.000843011	0.00131893	0.00430264	0.00561707	0.0114426	0.00731784	0.0104609	0.000700211	0.00178786	0.00327923	0.00265348	0.00287008	0.00335284	0.00385269	-5.27101e-05	-9.13165e-05	-0.000149319	-0.000173305	0.00150037	0.00145046	0.002397
839	0.000431267	0.00177502	0.00458691	0.00730512	0.00827071	0.0092449	0.00773369	-0.000101326	0.00103163	0.00328338	0.00291469	0.00214378	0.00258306	0.00416002	0.000482824	0.000156528	0.000240348	0.000716624	0.000862881	0.000297046	0.00201918
840	0.000188911	0.00113383	0.00334261	0.00561473	0.00994099	0.0117949	0.012392	0.00189541	0.00122396	0.00295593	0.00277856	0.00334979	0.00387091	0.00373306	-0.000120707	0.000518146	-0.000305585	0.000210733	0.000585403	0.00161794	0.00225013
841	0.00131459	0.00132344	0.00311047	0.00785623	0.00981366	0.00570127	0.0100625	0.00165665	0.00147165	0.00230888	0.00300062	0.00210735	0.00261585	0.00430138	-0.000284861	6.05578e-05	-2.09076e-05	0.000613805	0.00090127	0.00124532	0.00218534
842	0.000277543	0.00154264	0.00405321	0.00757047	0.0104776	0.00745004	0.00742046	0.000871144	0.00207875	0.0024251	0.00369882	0.0035601	0.0037855	0.00416799	0.00017219	-0.000293535	0.000132966	-2.06202e-05	0.000710136	0.00158147	0.0015466
843	0.000649429	0.00111157	0.00373246	0.00550876	0.0110541	0.0106521	0.00976707	0.000358789	0.00216451	0.00362352	0.00181727	0.00281358	0.00386392	0.003593	0.000161399	0.000251275	0.000568747	0.000397326	0.000736209	0.000549626	0.00225317
844	0.000278437	0.00131152	0.00315537	0.00772347	0.0084006	0.00913682	0.0118452	0.000523307	0.00115648	0.00281305	0.00285862	0.00290663	0.00257939	0.00474017	-0.000286322	4.70769e-05	9.86316e-05	0.000495566	0.000997927	0.000582645	0.00205154
845	0.000214293	0.000938693	0.00333058	0.00811056	0.0105473	0.00825679	0.00781435	0.000408084	0.0018776	0.00226979	0.00393376	0.00245081	0.00276337	0.00370158	-0.000176834	-4.12934e-05	0.000642214	0.000227368	0.000893161	0.000999626	0.00172897
846	0.000273995	0.000667298	0.00219209	0.00445434	0.00881676	0.0085419	0.00956255	0.000999316	0.00118687	0.00297431	0.00206087	0.00370653	0.00405603	0.0026331	-0.000308573	0.000167165	-3.25687e-05	0.000765465	0.000371565	0.00179611	0.001954
847	0.000675532	0.000948445	0.00258396	0.006215	0.00908682	0.0073196	0.00902844	0.000307587	0.00111718	0.00236905	0.00234097	0.00252899	0.00462998	0.00500169	0.0002862	0.000403338	0.000491748	0.00100086	0.00106798	0.00113778	0.00161251
848	1.00636e-05	0.000461882	0.00244559	0.00721074	0.0117689	0.00776927	0.00956534	0.00123544	0.00204382	0.00165517	0.00167459	0.00236245	0.0035624	0.00421562	7.46359e-07	0.000557094	0.000223355	0.000446709	0.00178539	0.00113489	0.00178238
849	0.000577746	0.00171792	0.00206401	0.0065052	0.00901576	0.0094318	0.0111263	0.000791118	0.0011808	0.00136155	0.00260028	0.00393923	0.00333977	0.00555633	0.000353467	2.68821e-06	0.000373051	0.000743184	0.00168439	0.00121729	0.00200766
850	0.000621192	0.000983349	0.00298781	0.00637181	0.00999503	0.0065614	0.00892374	0.00065563	0.00223685	0.00350137	0.0020011	0.00230121	0.00386174	0.00350788	9.40067e-05	-0.000129663	0.000447705	-5.19589e-05	0.000899595	0.0016925	0.00262409
851	0.000590625	0.00126733	0.003853	0.0072354	0.0121881	0.00750596	0.014433	0.00139369	0.00212434	0.00276124	0.00210623	0.00314021	0.00247456	0.00389347	0.000275394	0.000249502	0.000358207	0.000657549	0.00117173	0.0012372	0.00204343
852	0.000102697	0.00150329	0.0044723	0.00630842	0.0104152	0.00799789	0.0150078	0.000419489	0.00095061	0.00374342	0.00183593	0.003209	0.00430042	0.0030898	1.52443e-05	-0.000306951	0.000547865	0.00134417	0.00117434	0.00169906	0.00160867
853	0.00104417	0.00100081	0.00290617	0.00762965	0.00956612	0.0103064	0.0114888	0.0011326	0.00160741	0.00243594	0.00206567	0.00299829	0.00499837	0.00345386	-0.000202333	-0.000209752	0.000292418	0.000800287	0.000469916	0.00108125	0.0023806
854	0.000627932	0.00190351	0.00227007	0.00617458	0.00813032	0.00687698	0.00834765	0.000703919	0.00221146	0.00236731	0.0024583	0.00484081	0.00396155	0.00472197	0.000375007	-5.68932e-05	0.000243189	0.000446558	0.000727532	0.00191558	0.00200068
855	0.000322627	0.00222081	0.00273945	0.00632991	0.00680462	0.00664471	0.0116239	0.00119428	0.0018259	0.00266611	0.00157445	0.00373446	0.00395099	0.00274904	-4.53883e-05	2.52355e-05	-0.000316449	0.000180392	0.000762199	0.00137487	0.00275736
856	0.000689471	0.00232767	0.00353893	0.00675791	0.00817774	0.00740834	0.00987985	0.00103765	0.00193481	0.00175487	0.00280652	0.0034655	0.00271237	0.00424625	6.90453e-05	-0.000149926	0.00022107	0.00113938	0.00128529	0.00192297	0.00239011
857	0.000582482	0.0018733	0.00297165	0.00648215	0.00803646	0.010738	0.0110689	0.000526791	0.0015702	0.00303149	0.00244568	0.00309153	0.00391249	0.00401568	0.000364008	0.000283413	-0.000310138	0.00159291	0.00171207	0.00174971	0.0023349
858	0.000974573	0.00150853	0.00231459	0.00677715	0.00877295	0.00827608	0.0129946	0.000670558	0.00120716	0.00297723	0.00352356	0.00331859	0.00399674	0.00378939	0.000604598	-4.23205e-05	0.000250324	0.000423775	0.000636761	0.00166922	0.00184185
859	0.0011503	0.00119939	0.00219387	0.00772309	0.00697957	0.00756518	0.0110675	0.000940555	0.00182532	0.00258881	0.00269039	0.00268958	0.00359094	0.00511389	-0.000353015	0.000293408	0.000340225	0.00111987	0.00133191	0.0013812	0.00167995
860	0.000247905	0.00166903	0.00361046	0.00695578	0.00948958	0.00802981	0.0106292	0.00105095	0.00147482	0.00213134	0.00363851	0.00261342	0.00341435	0.00490879	4.33929e-05	-0.00017129	-4.1621e-05	0.000351033	0.000555248	0.000728107	0.00168596
861	0.00122788	0.00165553	0.00297517	0.00603087	0.0096687	0.00748349	0.00873751	0.00106816	0.00258111	0.00269895	0.00337215	0.0024499	0.0051621	0.00452622	-0.000240272	-0.000149271	7.49274e-05	0.000459043	0.00102717	0.00168304	0.00239755
862	0.000504435	0.00152373	0.00355459	0.00733117	0.0101982	0.0061059	0.00780071	0.00117243	0.00222406	0.00280119	0.00231665	0.001929	0.00289146	0.0036793	-0.000110741	0.000516139	0.00092569	0.0010126	0.00085242	0.00178911	0.00217367
863	0.000680146	0.000482369	0.00299239	0.00655077	0.00755605	0.00661838	0.00946	0.000785534	0.00145236	0.00241106	0.00383614	0.00349486	0.00409683	0.0042587	0.000158353	-2.19687e-05	0.000186108	0.000651599	0.000872172	0.001753	0.0016179
864	0.000403688	0.00181323	0.00321624	0.00776528	0.00775299	0.00929171	0.0110792	0.00122902	0.00131045	0.00340544	0.00242445	0.00361961	0.00420815	0.00502991	-0.000338964	7.49627e-05	0.000350984	0.000400603	0.00172509	0.00158771	0.00190788
865	0.000473809	0.000913313	0.00316953	0.00566335	0.00638085	0.0116641	0.00875598	0.000836645	0.00118727	0.00351536	0.00245194	0.00366006	0.00403301	0.00453084	0.000499577	-4.34377e-05	-0.000310279	0.00019362	0.00108916	0.0019897	0.000965997
866	-0.000114135	0.00128296	0.00376808	0.00623212	0.00859152	0.0126941	0.0117174	0.000976225	0.00245132	0.00256754	0.00275818	0.00396181	0.0044844	0.00449595	1.87737e-05	5.03533e-05	0.000613865	2.72574e-05	0.000721617	0.00135613	0.00223055
867	0.000989759	0.000895332	0.00309179	0.00762936	0.00923912	0.0087905	0.0130081	0.00121176	0.00203482	0.00181158	0.000994426	0.00391269	0.00413132	0.00408129	-0.000356981	9.34583e-05	0.000248417	0.000955185	0.0012582	0.00121114	0.00230383
868	0.000634235	0.00174141	0.00380733	0.00653337	0.00877339	0.00905676	0.00822464	0.00153645	0.00341812	0.00286639	0.00315937	0.00291889	0.00276704	0.00599755	-0.000153565	4.86448e-06	0.000505328	0.000477197	0.00161487	0.00126439	0.000932726
869	0.000266395	0.00113252	0.00246139	0.00653116	0.00988992	0.00814234	0.0105161	0.000871446	0.00246942	0.00299193	0.00271369	0.00211743	0.00413708	0.00445382	-0.000149394	-0.000369536	0.000330091	0.000379945	0.000401745	0.0014392	0.00248012
870	8.17351e-05	0.00159348	0.00277111	0.00767623	0.00752975	0.00792708	0.00664813	0.0010565	0.00273397	0.00351313	0.00399668	0.00458383	0.00288152	0.00417402	0.000116643	-2.92299e-05	0.000251072	0.000313456	0.000700125	0.00147545	0.00176372
871	0.000206841	0.00187157	0.00350547	0.00598405	0.0102771	0.00892311	0.0098567	0.00129984	0.00207492	0.00271095	0.00246908	0.00356581	0.00262094	0.00427426	-0.000205795	0.000650019	0.00100517	0.000349654	0.00115859	0.00228067	0.00181619
872	0.00148692	0.000929036	0.00304022	0.00719518	0.0102851	0.00684379	0.0117626	0.00110691	0.00224214	0.00248139	0.00191227	0.00278064	0.0035434	0.00493782	2.40747e-06	-0.000117014	-0.000339153	0.000269877	0.00149799	0.00160083	0.00241559
873	0.000971475	0.00210403	0.00291894	0.00737966	0.00990378	0.00971475	0.0112797	0.000276037	0.00156281	0.00198654	0.00307655	0.00329748	0.00519562	0.00451599	-0.000278578	-0.00014182	-1.02214e-05	0.00027332	0.00170681	0.000491652	0.0020983
874	0.000993285	0.0012208	0.00344727	0.006573	0.00851468	0.0100538	0.0112008	0.000338392	0.00213365	0.00176174	0.00336842	0.0036495	0.00371625	0.005044	0.000332501	0.000215821	0.000250021	0.000652807	0.000865531	0.00141449	0.00185635
875	0.000659644	0.00103807	0.00315944	0.0073643	0.00819239	0.00803989	0.00935414	0.000608979	0.00153551	0.00302616	0.00196907	0.00188531	0.00357192	0.00427999	-0.000199321	-0.000214809	-0.000197875	0.00036624	0.000661176	0.000727747	0.00197134
876	0.000176345	0.00187294	0.00409037	0.00637382	0.0102637	0.00804314	0.00906584	0.000905967	0.000775913	0.0018902	0.00208543	0.0038483	0.00330269	0.00364548	-7.30047e-05	8.58484e-06	8.13414e-05	0.00142876	0.00103896	0.00160413	0.00266251
877	0.000983212	0.00106166	0.002371	0.00793554	0.00762267	0.00726382	0.00777489	0.000623522	0.00148997	0.00369285	0.00286289	0.00187705	0.00383819	0.00403634	-4.10518e-05	-5.85769e-05	0.000216267	0.000706113	0.00146751	0.00150623	0.00202763
878	0.000658122	0.00175192	0.00233432	0.00737523	0.00787089	0.00717146	0.0115959	0.000801185	0.00220818	0.00316766	0.00212064	0.00414469	0.00363445	0.00486355	-3.56323e-05	0.000249099	-0.000221447	0.000654249	0.00131157	0.00151189	0.00209379
879	0.000517701	0.00178162	0.00457311	0.00803319	0.00779489	0.00732029	0.00979667	0.00143884	0.00203998	0.00337861	0.00256669	0.00339651	0.003615	0.00451207	-0.000187574	-0.000215012	-0.000282895	0.000569837	0.00140844	0.00169263	0.00154505
880	0.000819875	0.00107634	0.00361542	0.00694531	0.0081551	0.00721587	0.012988	0.000788175	0.00176868	0.00254508	0.00249835	0.00350746	0.00406386	0.00356062	7.67686e-05	-6.91777e-05	9.80769e-05	0.000284151	0.00107744	0.00178503	0.00193868
881	0.000977426	0.000525712	0.00307238	0.00656918	0.00705955	0.00698695	0.0146411	0.00102464	0.000977976	0.00286571	0.00252363	0.00334198	0.00363351	0.00545081	-5.85366e-05	-0.000291667	0.000343347	0.000488655	0.000494731	0.0019991	0.00187302
882	0.000780168	0.00130864	0.00390211	0.006988	0.00625957	0.00812927	0.0128264	0.00237173	0.000574307	0.00261216	0.00198037	0.00450801	0.00367584	0.0037283	0.000199749	-0.000185392	0.000368466	0.00061851	0.00134621	0.00199771	0.00185252
883	0.000337905	0.00111505	0.00435475	0.00766498	0.0114251	0.00800297	0.00845148	0.00102938	0.00169342	0.00218006	0.00146996	0.00258903	0.00347319	0.00471782	7.83527e-05	0.000203042	5.99879e-05	0.000825573	0.000385976	0.00177966	0.00123161
884	0.000888768	0.00171693	0.00330885	0.00715889	0.00717248	0.00751493	0.0132009	0.000908559	0.00103539	0.00395746	0.00235798	0.00395141	0.00320161	0.00524023	0.000295092	2.299e-05	0.000156639	0.000638225	0.00126413	0.00114168	0.00252794
885	0.000245004	0.000937689	0.00376953	0.00650459	0.00894299	0.0104094	0.00824299	0.00111782	0.00115402	0.00330553	0.00272393	0.00261024	0.00358907	0.00358098	-0.000156669	0.00029242	4.92472e-05	0.000491719	0.000782638	0.00137315	0.00203416
886	0.000587631	0.00161464	0.00351189	0.0050332	0.0104187	0.00946754	0.00899288	0.000779448	0.00139701	0.000969443	0.00187032	0.00282491	0.00206562	0.00334497	-0.000350348	1.09314e-05	0.000145042	0.00115384	0.001936	0.00104307	0.00202882
887	0.000448625	0.0010391	0.00258888	0.00832997	0.010081	0.00660128	0.0121668	0.00132773	0.00240036	0.00363604	0.00212243	0.0034593	0.0050912	0.00426031	3.28155e-05	-0.000124438	0.000573161	0.000255799	0.00153797	0.00152453	0.00144516
888	0.000368982	0.00192816	0.00275403	0.005396	0.00789637	0.00921208	0.00954284	0.000712882	0.00204397	0.00276454	0.00194673	0.00322085	0.00218496	0.00296085	0.000161055	7.06537e-06	0.000319401	0.000397086	0.00137862	0.00168899	0.00154675
889	0.000861493	0.000989492	0.00371795	0.0078538	0.00871255	0.00956224	0.00868611	0.000685489	0.00200832	0.00230188	0.00271118	0.00292006	0.0037052	0.0041856	-5.96629e-06	-0.000118785	-3.84129e-05	0.000458479	0.000615381	0.00209526	0.00167453
890	0.000395046	0.00129726	0.00335796	0.00589967	0.01097	0.00688184	0.0148958	0.000553435	0.000704551	0.00172427	0.00146647	0.00356947	0.00339967	0.00389735	-3.83353e-05	0.000563014	9.0772e-05	0.00124992	0.000503504	0.00198979	0.00070318
891	0.000276558	0.000905314	0.00358363	0.0061641	0.00992619	0.00763338	0.0107191	0.000893791	0.00202096	0.00201215	0.00195819	0.00319833	0.00382312	0.00479863	0.000321854	-0.000127457	0.000276954	0.000363061	0.00075307	0.00114737	0.00174961
892	0.000244341	0.000775509	0.00282719	0.00659624	0.00859498	0.00874188	0.0103317	0.000995789	0.00105992	0.00394234	0.0029817	0.00289987	0.00376248	0.00374685	-6.20226e-05	0.000242023	-1.60798e-05	0.000512499	0.00139735	0.00159916	0.00182154
893	0.000836173	0.00114712	0.00409939	0.00520692	0.00830919	0.00936984	0.010331	0.000593604	0.00203379	0.00318548	0.00213582	0.00384488	0.0033172	0.00369399	-0.000231394	0.00022838	0.000421915	0.000575599	0.00112531	0.000686922	0.00139068
894	0.000482715	0.00181095	0.00356878	0.00656538	0.00878849	0.00819197	0.013207	0.000712897	0.00195439	0.00384201	0.00177174	0.00316792	0.00353211	0.00538199	-0.000111804	0.000280246	0.000629316	0.000491492	0.00163872	0.000889619	0.00116385
895	0.00129216	0.000955798	0.00287764	0.00635628	0.00678563	0.00902397	0.0108836	0.000641034	0.000772383	0.00300229	0.00308812	0.00191065	0.0031968	0.00399004	-9.00619e-05	-0.000127335	0.000138976	0.000523039	0.00087713	0.00162264	0.00212122
896	0.000511309	0.0015712	0.00444802	0.00760239	0.0102727	0.0109835	0.0116419	0.000700471	0.00208843	0.00239247	0.00258523	0.00446206	0.00305187	0.00347356	-0.00023195	-0.000108935	0.000127318	0.000840996	0.000956375	0.000629628	0.00096667
897	0.000266881	0.000842173	0.00405948	0.0074962	0.00766046	0.0105167	0.01123	0.000471523	0.00109056	0.00411609	0.00273218	0.00370106	0.00408574	0.00464602	-0.000101349	-7.65005e-05	0.000299391	0.000644503	0.0009379	0.00236237	0.00226444
898	0.000976595	0.00224525	0.00378323	0.00618581	0.00815599	0.00804796	0.0127804	0.00122634	0.00204571	0.00286326	0.00323527	0.00390513	0.00207653	0.00332274	-2.48538e-05	-0.0003091	-4.2136e-05	-0.00013568	0.00144119	0.00125518	0.00199281
899	0.000859582	0.000907485	0.00370134	0.00550535	0.0116373	0.00773278	0.00974159	0.000523275	0.00132205	0.00268027	0.00199284	0.00345426	0.0038281	0.0027414	0.000189193	-0.000347111	0.000173552	0.000927185	0.000190778	0.00141648	0.00163986
900	0.000518141	0.000930834	0.0019611	0.00545336	0.00994945	0.00655777	0.011971	0.000931294	0.0022093	0.00254279	0.00241731	0.00435345	0.00266692	0.00439635	-0.000191357	0.000372761	0.000468137	0.000498962	0.00112614	0.0014219	0.00163275

## Sheet: SF 4b
Supplementary Figure 4b
Wavelength [nm]	PAtrace	SiO2 AuNRs	ICG
400	0.235321	1.17411	0.464697
401	0.234423	1.1731	0.465632
402	0.232305	1.17114	0.466234
403	0.230194	1.16857	0.465231
404	0.228541	1.16613	0.463761
405	0.225914	1.16379	0.460353
406	0.224233	1.16159	0.455274
407	0.221392	1.1582	0.449862
408	0.219749	1.15582	0.444716
409	0.217227	1.15333	0.341873
410	0.214566	1.15147	0.251928
411	0.212354	1.14856	0.171939
412	0.211056	1.14564	0.190583
413	0.208633	1.14278	0.206086
414	0.206422	1.13963	0.219184
415	0.20501	1.13647	0.231881
416	0.203839	1.13318	0.242706
417	0.202725	1.13093	0.253131
418	0.201772	1.12917	0.261952
419	0.199988	1.12831	0.269837
420	0.199126	1.12492	0.313607
421	0.198466	1.12162	0.355172
422	0.197751	1.11828	0.393596
423	0.196846	1.11661	0.391123
424	0.195632	1.11398	0.386646
425	0.194361	1.11073	0.383037
426	0.193464	1.10839	0.378694
427	0.192015	1.1072	0.375018
428	0.190638	1.10625	0.371009
429	0.188872	1.10429	0.368269
430	0.187114	1.10128	0.365396
431	0.185565	1.09837	0.361052
432	0.183474	1.09689	0.355439
433	0.181758	1.09555	0.350227
434	0.180157	1.09445	0.346818
435	0.178533	1.09192	0.342675
436	0.176447	1.08991	0.338399
437	0.174735	1.08705	0.333186
438	0.173444	1.08514	0.328976
439	0.171782	1.08347	0.325167
440	0.169293	1.08237	0.320891
441	0.167918	1.08094	0.317215
442	0.166282	1.07931	0.312671
443	0.164275	1.07745	0.30933
444	0.162461	1.0753	0.305321
445	0.160575	1.07306	0.301645
446	0.158459	1.07095	0.297435
447	0.156579	1.06909	0.293626
448	0.154638	1.06699	0.290486
449	0.153014	1.06551	0.287612
450	0.151286	1.06374	0.284137
451	0.149053	1.06255	0.280729
452	0.147991	1.06054	0.276987
453	0.146664	1.05911	0.274515
454	0.145228	1.05734	0.27251
455	0.144009	1.0562	0.270906
456	0.142726	1.05453	0.26977
457	0.142093	1.053	0.267498
458	0.140789	1.05123	0.266095
459	0.140323	1.04966	0.263021
460	0.13977	1.0487	0.260415
461	0.139244	1.04798	0.257942
462	0.13903	1.04741	0.255603
463	0.138289	1.0466	0.253598
464	0.137226	1.04526	0.250458
465	0.136881	1.04493	0.247985
466	0.136305	1.04464	0.244577
467	0.134824	1.04488	0.241704
468	0.133053	1.04407	0.237828
469	0.13201	1.04354	0.23462
470	0.130118	1.04345	0.231947
471	0.128316	1.04435	0.229141
472	0.125996	1.04493	0.226468
473	0.123394	1.04574	0.222592
474	0.120989	1.04736	0.21905
475	0.118141	1.04975	0.21464
476	0.115466	1.05252	0.21063
477	0.1122	1.05481	0.206621
478	0.108913	1.05754	0.202879
479	0.105825	1.06069	0.198736
480	0.102534	1.0636	0.194994
481	0.0995213	1.06647	0.191452
482	0.0968468	1.06995	0.188311
483	0.094276	1.07477	0.184703
484	0.0910462	1.07998	0.181361
485	0.0896594	1.08638	0.178221
486	0.0870733	1.09259	0.175214
487	0.0846976	1.10013	0.172407
488	0.0826218	1.10668	0.169734
489	0.0807604	1.11408	0.168598
490	0.0794741	1.12153	0.166192
491	0.0777217	1.12965	0.163252
492	0.0756683	1.13834	0.159978
493	0.0747001	1.14755	0.158975
494	0.0735816	1.15725	0.158307
495	0.0720759	1.16713	0.157371
496	0.0709379	1.1773	0.155634
497	0.06986	1.18733	0.153763
498	0.0696224	1.19755	0.152493
499	0.0680351	1.20739	0.150823
500	0.0671843	1.21666	0.150488
501	0.0665379	1.2253	0.148617
502	0.0654125	1.23361	0.147816
503	0.064733	1.24168	0.145143
504	0.0640853	1.24889	0.143472
505	0.063161	1.25519	0.141534
506	0.0629555	1.26059	0.139863
507	0.0618574	1.26513	0.138527
508	0.0610009	1.26799	0.136856
509	0.0611447	1.27028	0.136656
510	0.0596133	1.27215	0.135787
511	0.0589271	1.27334	0.13425
512	0.0582676	1.27353	0.132112
513	0.0570077	1.27291	0.132847
514	0.0563184	1.27243	0.132045
515	0.0560387	1.2699	0.130708
516	0.054849	1.26665	0.127568
517	0.0547393	1.2626	0.126432
518	0.0535614	1.25963	0.125496
519	0.05328	1.25524	0.123759
520	0.0528719	1.2507	0.122623
521	0.0526781	1.24555	0.121954
522	0.0521954	1.24058	0.121687
523	0.0510588	1.23504	0.120752
524	0.0504311	1.22921	0.120017
525	0.0508476	1.22348	0.119148
526	0.0500321	1.21704	0.118881
527	0.0498598	1.21145	0.117811
528	0.0494468	1.20529	0.116809
529	0.049582	1.19975	0.116341
530	0.0498485	1.19326	0.115873
531	0.049833	1.18738	0.116074
532	0.0499351	1.18122	0.115473
533	0.0489159	1.17501	0.115473
534	0.0492816	1.16823	0.115673
535	0.0496794	1.1614	0.116542
536	0.0492615	1.15443	0.116809
537	0.0493445	1.14655	0.117143
538	0.050235	1.13901	0.117811
539	0.0494655	1.13074	0.119215
540	0.0502035	1.12253	0.120083
541	0.0500834	1.11327	0.120217
542	0.0502163	1.10266	0.120685
543	0.0506877	1.09154	0.121687
544	0.0504559	1.07898	0.122489
545	0.0510314	1.0669	0.123358
546	0.0507949	1.05448	0.125229
547	0.0509496	1.04221	0.126833
548	0.0512353	1.02912	0.128503
549	0.0520184	1.01527	0.129238
550	0.0522715	1.00032	0.130909
551	0.0524016	0.984566	0.132245
552	0.0527104	0.967565	0.132981
553	0.0529104	0.950134	0.134517
554	0.0531883	0.933563	0.135787
555	0.0538659	0.917422	0.138126
556	0.0544448	0.901424	0.138928
557	0.0547214	0.884471	0.140398
558	0.0558799	0.868521	0.141668
559	0.0555458	0.85238	0.143606
560	0.0565128	0.835474	0.145811
561	0.056591	0.818426	0.148216
562	0.0574268	0.801807	0.150422
563	0.0579864	0.785952	0.152159
564	0.0581265	0.76962	0.153429
565	0.0591791	0.753527	0.1553
566	0.0594654	0.738341	0.157973
567	0.0608458	0.723775	0.160579
568	0.0616265	0.709592	0.163452
569	0.0621965	0.695552	0.166326
570	0.0632536	0.680939	0.169333
571	0.0639499	0.667377	0.172474
572	0.0650006	0.65391	0.175548
573	0.0656242	0.641875	0.17782
574	0.0672258	0.629793	0.18076
575	0.0681799	0.617616	0.183299
576	0.0690052	0.606107	0.186841
577	0.0701218	0.59498	0.18938
578	0.0713641	0.583996	0.191986
579	0.0725899	0.57392	0.195261
580	0.0736038	0.56308	0.19907
581	0.0741236	0.553242	0.203413
582	0.0758106	0.5435	0.206554
583	0.0773161	0.535238	0.209695
584	0.0783823	0.526452	0.212435
585	0.0798782	0.517951	0.21611
586	0.0808396	0.50926	0.219318
587	0.0831352	0.501953	0.222392
588	0.0837581	0.494408	0.225465
589	0.0843951	0.486719	0.229408
590	0.0855006	0.479461	0.233351
591	0.087833	0.473539	0.23736
592	0.0887595	0.467808	0.240501
593	0.090565	0.462221	0.244109
594	0.0914965	0.455631	0.248186
595	0.0931126	0.449757	0.252262
596	0.0951925	0.444313	0.256539
597	0.0969969	0.440158	0.26008
598	0.0985085	0.435574	0.263355
599	0.10081	0.431037	0.267431
600	0.102179	0.425927	0.270572
601	0.104056	0.422298	0.27545
602	0.105539	0.418239	0.279526
603	0.106962	0.414514	0.283803
604	0.109715	0.410646	0.287412
605	0.112053	0.406634	0.291154
606	0.114002	0.402384	0.295898
607	0.115899	0.398468	0.300175
608	0.118261	0.395268	0.303917
609	0.12101	0.392117	0.307192
610	0.123658	0.388774	0.311134
611	0.125569	0.386243	0.315144
612	0.127774	0.383903	0.320289
613	0.130846	0.381515	0.325034
614	0.134336	0.378793	0.329845
615	0.135806	0.376405	0.333788
616	0.139603	0.373922	0.337263
617	0.141711	0.371677	0.341406
618	0.144116	0.36929	0.345749
619	0.146797	0.366806	0.351162
620	0.14942	0.364562	0.355973
621	0.15399	0.362317	0.360918
622	0.155978	0.360359	0.366198
623	0.158339	0.358402	0.371811
624	0.162501	0.356587	0.376956
625	0.165483	0.35482	0.381701
626	0.168302	0.352957	0.387114
627	0.171316	0.351382	0.39286
628	0.173956	0.349758	0.399342
629	0.177473	0.348039	0.405223
630	0.180974	0.34589	0.411839
631	0.184917	0.344696	0.417318
632	0.188898	0.343215	0.423733
633	0.192671	0.34269	0.429948
634	0.194004	0.341544	0.437766
635	0.197758	0.340923	0.44505
636	0.20069	0.339873	0.452668
637	0.20644	0.339109	0.459618
638	0.209766	0.338679	0.466969
639	0.213226	0.337962	0.474453
640	0.217762	0.337342	0.482071
641	0.220032	0.335766	0.49009
642	0.224888	0.335288	0.498109
643	0.228818	0.334954	0.506128
644	0.233845	0.334954	0.513278
645	0.237286	0.335002	0.521832
646	0.241246	0.334524	0.530452
647	0.245081	0.334476	0.540141
648	0.250699	0.334237	0.549163
649	0.25447	0.33419	0.55952
650	0.259116	0.334476	0.569344
651	0.264513	0.334954	0.578365
652	0.267783	0.335479	0.586183
653	0.273613	0.336625	0.595606
654	0.279011	0.33758	0.60583
655	0.284159	0.338965	0.615586
656	0.289089	0.340016	0.624808
657	0.294348	0.341544	0.633829
658	0.299633	0.342977	0.643986
659	0.305115	0.344505	0.65381
660	0.310982	0.345746	0.664502
661	0.317513	0.347227	0.674993
662	0.321617	0.34823	0.685551
663	0.328682	0.349424	0.696243
664	0.335306	0.350665	0.708205
665	0.340034	0.352098	0.720634
666	0.346784	0.353531	0.733197
667	0.35246	0.354677	0.745493
668	0.358255	0.357255	0.757855
669	0.365274	0.359786	0.770485
670	0.369849	0.363368	0.783583
671	0.375511	0.365851	0.798351
672	0.382014	0.368478	0.813119
673	0.388372	0.370293	0.828422
674	0.393863	0.37268	0.842722
675	0.400892	0.376119	0.857958
676	0.407431	0.380178	0.872593
677	0.411407	0.383998	0.888497
678	0.418704	0.387532	0.904468
679	0.426014	0.39035	0.921842
680	0.432218	0.394075	0.939484
681	0.43926	0.397513	0.957727
682	0.443582	0.40162	0.976304
683	0.449905	0.405631	0.994547
684	0.455845	0.409643	1.01353
685	0.461608	0.414084	1.03384
686	0.468134	0.418334	1.05576
687	0.475154	0.423348	1.07881
688	0.479873	0.428649	1.10187
689	0.487102	0.434666	1.12512
690	0.49213	0.439872	1.14971
691	0.500134	0.44522	1.17484
692	0.504499	0.450043	1.20017
693	0.509637	0.455774	1.22563
694	0.516112	0.461791	1.25242
695	0.520075	0.467713	1.28056
696	0.529995	0.474112	1.30896
697	0.536	0.480941	1.33762
698	0.541791	0.48777	1.36622
699	0.548586	0.494312	1.39569
700	0.554711	0.500377	1.42603
701	0.561948	0.507397	1.45744
702	0.568529	0.514561	1.48831
703	0.57508	0.522106	1.51818
704	0.58437	0.529794	1.54799
705	0.591741	0.537435	1.57906
706	0.598391	0.545745	1.61073
707	0.607	0.554961	1.64294
708	0.614739	0.56499	1.67415
709	0.621355	0.574636	1.70623
710	0.628754	0.583423	1.73783
711	0.637074	0.592879	1.77031
712	0.644887	0.602334	1.80259
713	0.652646	0.61179	1.8346
714	0.661047	0.621102	1.8648
715	0.669226	0.63094	1.89354
716	0.676732	0.64221	1.92194
717	0.686081	0.654101	1.94947
718	0.695295	0.667186	1.97646
719	0.702264	0.679697	2.00139
720	0.71003	0.692209	2.02611
721	0.718574	0.704769	2.04937
722	0.727632	0.71771	2.07229
723	0.734343	0.730795	2.09434
724	0.742301	0.744788	2.11412
725	0.752083	0.758636	2.13323
726	0.76081	0.7743	2.15068
727	0.770605	0.789056	2.16745
728	0.779686	0.805102	2.18235
729	0.787999	0.820432	2.19645
730	0.797794	0.83748	2.20975
731	0.807289	0.85429	2.22211
732	0.817425	0.87215	2.23354
733	0.828439	0.890202	2.24463
734	0.836441	0.90916	2.25539
735	0.847592	0.928644	2.26414
736	0.858949	0.948224	2.27283
737	0.869217	0.969141	2.28045
738	0.881196	0.990057	2.2888
739	0.890709	1.01222	2.29635
740	0.90259	1.03409	2.30344
741	0.91408	1.05715	2.31092
742	0.926592	1.08094	2.31881
743	0.93852	1.10529	2.32809
744	0.947763	1.13012	2.33812
745	0.960093	1.15481	2.34801
746	0.973017	1.18027	2.35857
747	0.984293	1.20486	2.37033
748	0.995918	1.23012	2.38383
749	1.00704	1.25734	2.39913
750	1.02058	1.2869	2.41543
751	1.035	1.31708	2.4421
752	1.04596	1.3466	2.46268
753	1.05484	1.37558	2.48667
754	1.0702	1.40534	2.51079
755	1.07964	1.43657	2.54006
756	1.09094	1.46861	2.57107
757	1.105	1.50113	2.60695
758	1.11579	1.53418	2.64384
759	1.12651	1.56837	2.6854
760	1.13795	1.60414	2.72764
761	1.14981	1.63967	2.77415
762	1.16047	1.67553	2.82173
763	1.17016	1.71173	2.87438
764	1.18099	1.74908	2.92925
765	1.19071	1.78809	2.98865
766	1.20042	1.82816	3.05073
767	1.21044	1.86832	3.11602
768	1.22275	1.90915	3.18365
769	1.23074	1.95027	3.25415
770	1.23691	1.99239	3.32638
771	1.24688	2.03565	3.40183
772	1.25695	2.07887	3.47741
773	1.26681	2.12238	3.55452
774	1.27221	2.1654	3.63184
775	1.28408	2.20929	3.71123
776	1.29114	2.25399	3.79215
777	1.30031	2.29826	3.87174
778	1.31178	2.34272	3.9534
779	1.31395	2.38656	4.00392
780	1.32384	2.43169	4.05697
781	1.33294	2.47648	4.10302
782	1.34055	2.52156	4.1814
783	1.34869	2.56516	4.25457
784	1.35236	2.61105	4.33069
785	1.35978	2.65709	4.40172
786	1.37032	2.70523	4.47376
787	1.37419	2.75169	4.53898
788	1.38095	2.79892	4.60453
789	1.38403	2.84567	4.66187
790	1.39101	2.89252	4.72154
791	1.3876	2.94023	4.77213
792	1.40032	2.98832	4.82292
793	1.40235	3.03641	4.86334
794	1.40827	3.08407	4.90217
795	1.41377	3.13139	4.93177
796	1.41513	3.18163	4.95944
797	1.42036	3.23134	4.97822
798	1.429	3.28158	4.99365
799	1.42815	3.32881	4.9992
800	1.43383	3.37805	5
801	1.44214	3.43578	4.99091
802	1.44239	3.48263	4.97588
803	1.45029	3.52824	4.95269
804	1.45591	3.57389	4.92288
805	1.4623	3.61931	4.8868
806	1.46838	3.66401	4.8429
807	1.47626	3.70899	4.79331
808	1.48295	3.75493	4.73377
809	1.48401	3.80025	4.66568
810	1.49246	3.84452	4.58963
811	1.4994	3.88807	4.50737
812	1.50803	3.93158	4.41936
813	1.51193	3.97446	4.32661
814	1.51894	4.01558	4.22704
815	1.52418	4.05741	4.1234
816	1.53001	4.09805	4.00906
817	1.53198	4.14031	3.89406
818	1.53116	4.1799	3.77404
819	1.53801	4.21949	3.65503
820	1.541	4.25598	3.53194
821	1.53883	4.29366	3.40744
822	1.54326	4.32919	3.28248
823	1.54078	4.36586	3.15598
824	1.5422	4.39795	3.02888
825	1.54209	4.43382	2.90038
826	1.5432	4.46481	2.77228
827	1.54309	4.49838	2.64678
828	1.5451	4.52713	2.52249
829	1.54774	4.55965	2.39973
830	1.55052	4.58845	2.2755
831	1.55716	4.61887	2.15442
832	1.55973	4.64489	2.03754
833	1.56616	4.67302	1.92508
834	1.57517	4.69738	1.81455
835	1.5852	4.72307	1.70656
836	1.59544	4.74647	1.60305
837	1.60606	4.77173	1.50308
838	1.61654	4.79298	1.40585
839	1.63565	4.81567	1.31403
840	1.65326	4.83286	1.22429
841	1.6686	4.85435	1.14109
842	1.69143	4.86949	1.0595
843	1.71217	4.88811	0.987063
844	1.73866	4.90096	0.917699
845	1.76985	4.91633	0.855686
846	1.78604	4.92775	0.794675
847	1.81573	4.94012	0.739412
848	1.84853	4.95053	0.685551
849	1.88789	4.9607	0.637839
850	1.92058	4.9691	0.591997
851	1.95564	4.97684	0.550833
852	1.99967	4.98324	0.511474
853	2.04008	4.98926	0.47472
854	2.08998	4.99317	0.439838
855	2.1431	4.99642	0.407228
856	2.19919	4.99866	0.377625
857	2.2551	4.99967	0.350093
858	2.3081	5	0.325167
859	2.3714	4.99785	0.301712
860	2.4395	4.99589	0.280796
861	2.49363	4.99236	0.261484
862	2.57198	4.98916	0.243976
863	2.64639	4.98477	0.227871
864	2.7122	4.97765	0.213237
865	2.79602	4.96958	0.199671
866	2.86771	4.9585	0.187309
867	2.96039	4.95153	0.175882
868	3.03195	4.93926	0.165925
869	3.12175	4.92923	0.156503
870	3.21528	4.91356	0.147415
871	3.29537	4.9022	0.139062
872	3.3771	4.88615	0.131778
873	3.487	4.87082	0.125229
874	3.58301	4.85182	0.119282
875	3.67574	4.83367	0.113401
876	3.78366	4.81576	0.108255
877	3.88802	4.79666	0.103177
878	3.99878	4.77737	0.0984323
879	4.10994	4.75702	0.0942892
880	4.22538	4.73563	0.0904802
881	4.33695	4.715	0.0873395
882	4.44274	4.69193	0.0840651
883	4.53647	4.66949	0.0813921
884	4.63502	4.6447	0.0782513
885	4.73945	4.61997	0.0759793
886	4.82825	4.59528	0.0733732
887	4.85607	4.56949	0.0718362
888	4.94423	4.54279	0.0698983
889	4.99671	4.51524	0.0685618
890	5	4.48768	0.0668912
891	4.99359	4.46022	0.0654879
892	4.96435	4.43105	0.0636836
893	4.9142	4.40201	0.0626813
894	4.80722	4.37045	0.0612111
895	4.68143	4.33955	0.0604761
896	4.52957	4.30698	0.0590727
897	4.32959	4.27479	0.0584713
898	4.08008	4.24213	0.0575358
899	3.81408	4.20989	0.0570012
900	3.51435	4.17728	0.0563329
901	3.21654	4.14361	0.055932
902	2.89371	4.11008	0.0554642
903	2.58615	4.07627	0.0550633
904	2.27367	4.04328	0.0547292
905	2.06605	4.00827	0.0547292
906	1.82439	3.97475	0.0543282
907	1.58971	3.94003	0.0540609
908	1.39895	3.90569	0.0535263
909	1.22661	3.86907	0.0533927
910	1.07721	3.83282	0.0529917
911	0.945111	3.7961	0.0529249
912	0.837023	3.76057	0.0523235
913	0.741258	3.72365	0.052123
914	0.660919	3.68779	0.0517221
915	0.593421	3.65183	0.0515216
916	0.526894	3.61711	0.0512543
917	0.48388	3.58077	0.0507197
918	0.439039	3.54424	0.0502519
919	0.396719	3.50737	0.04945
920	0.357539	3.47256	0.0487818
921	0.325177	3.43631	0.0481135
922	0.298548	3.40054	0.0476458
923	0.276778	3.36425	0.0469107
924	0.24952	3.3291	0.0462425
925	0.232363	3.29443	0.0455742
926	0.212912	3.25976	0.0449728
927	0.19665	3.22518	0.0443046
928	0.180416	3.19075	0.0435695
929	0.168296	3.15432	0.0433022
930	0.156781	3.11826	0.0427676
931	0.14449	3.08149	0.0420325
932	0.135986	3.0462	0.0409633
933	0.125114	3.01067	0.0401614
934	0.115845	2.97418	0.0397605
935	0.108644	2.93736	0.038825
936	0.10173	2.90102	0.0382235
937	0.0919993	2.86602	0.0370207
938	0.0899257	2.83163	0.0360852
939	0.0858925	2.79825	0.0344814
940	0.0797589	2.76483	0.0332785
941	0.0729399	2.7325	0.0326771
942	0.0689906	2.69959	0.0318752
943	0.0705787	2.66764	0.0310733
944	0.0621075	2.63498	0.0295364
945	0.0591922	2.6026	0.0281999
946	0.0574209	2.56898	0.0263288
947	0.0522507	2.5357	0.0248587
948	0.051387	2.50222	0.0233885
949	0.0468492	2.4696	0.0219852
950	0.0493275	2.43727	0.0202478
951	0.0441613	2.40494	0.0181762
952	0.0407101	2.37237	0.016372
953	0.0410769	2.33938	0.0143672
954	0.0347971	2.3069	0.0128303
955	0.0364974	2.27553	0.011026
956	0.0312647	2.2442	0.00968953
957	0.0314942	2.21287	0.0079521
958	0.0278487	2.18178	0.00674926
959	0.0283291	2.15113	0.00541277
960	0.0261551	2.12204	0.00461088
961	0.0295908	2.09325	0.00407629
962	0.024656	2.06541	0.00340804
963	0.023216	2.03747	0.00307392
964	0.0213458	2.00948	0.00240568
965	0.0263394	1.98231	0.00240568
966	0.0183268	1.95409	0.00193791
967	0.0173765	1.92711	0.00193791
968	0.020217	1.89993	0.00153696
969	0.0175297	1.87372	0.00140331
970	0.0164296	1.84702	0.00100237
971	0.0133759	1.82119	0.000668244
972	0.0135769	1.79621	0.000467771
973	0.0128502	1.77119	0.000534595
974	0.0174645	1.74635	0.000801892
975	0.0150232	1.721	0.000735068
976	0.016014	1.69655	0.000467771
977	0.0112126	1.67181	6.68244e-05
978	0.0103137	1.64741	0
979	0.00902442	1.62334	6.68244e-05
980	0.00961954	1.59932	0.000334122
981	0.00733385	1.5762	0.000668244
982	0.00823137	1.55228	0.000935541
983	0.0132598	1.52969	0.00106919
984	0.00585383	1.50753	0.00106919
985	0.0045602	1.48685	0.00120284
986	0.00311903	1.46603	0.00147014
987	0.00184056	1.44488	0.00180426
988	0.00712056	1.42472	0.00187108
989	0.00673322	1.40462	0.00240568
990	0.00523996	1.38542	0.00227203
991	0.00617986	1.36556	0.00287345
992	0.00250117	1.34631	0.00294027
993	0.00321704	1.32721	0.00340804
994	0.00152865	1.3082	0.00360852
995	0.00205525	1.28929	0.00374216
996	0.00369064	1.271	0.00434358
997	0.00221675	1.25276	0.00474453
998	0.00341127	1.23447	0.0054796
999	0.00331928	1.21584	0.00541277
1000	0	1.19894	0.00601419

[truncated: 7 more sheets: SF 6, SF 10, SF 11, SF 12, SF 13, SF 16, SF 17]
